# Supplementary material for: Coulombic control of charge transfer in radicals with quartet recycling luminescence
Source: Nat Commun. 2026 May 22;17:7203. doi: 10.1038/s41467-026-72487-5 (PMC13396479; doi:10.1038/s41467-026-72487-5)
Supplement: Supplementary file 4 — Source Data [file 41467_2026_72487_MOESM4_ESM.xlsx]

## Sheet: Figure 1b left
Figure 1b left
An-T-1Cz		T-3Cz-An		An-T-3PCz		T-3Cz-Acr
Wavelength (nm)	Normalised PL (arb.u.)	Wavelength (nm)	Normalised PL (arb.u.)	Wavelength (nm)	Normalised PL (arb.u.)	Wavelength (nm)	Normalised PL (arb.u.)
550.043	0.0208238	550.043	0.00687769	550.194	0.00659844	550.043	0.00982935
550.333	0.0177483	550.333	0.00671379	550.922	0.00297042	550.333	0.0100791
550.623	0.0166908	550.623	0.00714753	551.65	0.00235096	550.623	0.0102567
550.914	0.0182249	550.914	0.00724487	552.378	0.0050561	550.914	0.0101206
551.204	0.0185193	551.204	0.00733936	553.105	0.0036925	551.204	0.0110764
551.494	0.0226822	551.494	0.00740137	553.833	0.00526263	551.494	0.0112103
551.784	0.0211192	551.784	0.00758871	554.561	0.0064613	551.784	0.0119421
552.074	0.0233566	552.074	0.00782334	555.289	0.00699754	552.074	0.0121995
552.364	0.0209413	552.364	0.00816374	556.016	0.00763175	552.364	0.0127401
552.654	0.0205116	552.654	0.00808296	556.744	0.00863229	552.654	0.0131563
552.944	0.0221729	552.944	0.00809743	557.472	0.0108777	552.944	0.0128134
553.234	0.0184583	553.234	0.00791709	558.2	0.00857235	553.234	0.0121861
553.524	0.023844	553.524	0.00811202	558.927	0.00837643	553.524	0.0121041
553.815	0.0161721	553.815	0.00798328	559.655	0.00687171	553.815	0.0124104
554.105	0.0143987	554.105	0.00824172	560.383	0.00815919	554.105	0.0125919
554.395	0.0132332	554.395	0.00800116	561.111	0.00889106	554.395	0.0126349
554.685	0.0208181	554.685	0.00775452	561.839	0.00804828	554.685	0.0125855
554.975	0.0203304	554.975	0.00771019	562.566	0.00769958	554.975	0.0126656
555.265	0.0182725	555.265	0.00774041	563.294	0.00851079	555.265	0.0123942
555.555	0.0188254	555.555	0.00811626	564.022	0.00848459	555.555	0.0124783
555.845	0.0269352	555.845	0.00733623	564.75	0.0101053	555.845	0.0124575
556.135	0.0245543	556.135	0.00795926	565.477	0.0113211	556.135	0.0132652
556.425	0.0197564	556.425	0.00802862	566.205	0.00889795	556.425	0.0125156
556.716	0.0133279	556.716	0.00739565	566.933	0.00930853	556.716	0.0126964
557.006	0.0161296	557.006	0.00773651	567.661	0.00805482	557.006	0.012699
557.296	0.0193645	557.296	0.00729749	568.388	0.00674788	557.296	0.0117625
557.586	0.0217633	557.586	0.00720063	569.116	0.00692132	557.586	0.0121727
557.876	0.0269592	557.876	0.00759363	569.844	0.00951732	557.876	0.0117372
558.166	0.0188613	558.166	0.00808298	570.572	0.00763419	558.166	0.0115751
558.456	0.0356055	558.456	0.00748896	571.3	0.00719389	558.456	0.0116576
558.746	0.0299682	558.746	0.00727268	572.027	0.00961705	558.746	0.0116344
559.036	0.018292	559.036	0.00716593	572.755	0.00911907	559.036	0.0118974
559.326	0.0279124	559.326	0.00758229	573.483	0.00646807	559.326	0.0114151
559.616	0.019386	559.616	0.00744636	574.211	0.00859403	559.616	0.0116578
559.906	0.0277534	559.906	0.007584	574.938	0.0115303	559.906	0.0113806
560.196	0.0156365	560.196	0.00710576	575.666	0.0107111	560.196	0.0116527
560.486	0.0231811	560.486	0.00705396	576.394	0.00776206	560.486	0.0118977
560.776	0.0131945	560.776	0.00703618	577.122	0.00957355	560.776	0.0115014
561.067	0.0240678	561.067	0.007271	577.85	0.00868543	561.067	0.0114984
561.357	0.0114743	561.357	0.00683998	578.577	0.0091288	561.357	0.0113001
561.647	0.0154547	561.647	0.00707846	579.305	0.00890505	561.647	0.0114276
561.937	0.0259134	561.937	0.00728224	580.033	0.00762412	561.937	0.0112289
562.227	0.0174999	562.227	0.00728631	580.761	0.0115693	562.227	0.0113983
562.517	0.0136434	562.517	0.00714869	581.488	0.00910239	562.517	0.0116715
562.807	0.014612	562.807	0.00706353	582.216	0.0105507	562.807	0.0115079
563.097	0.0133015	563.097	0.0070316	582.944	0.010639	563.097	0.010995
563.387	0.022502	563.387	0.00664403	583.672	0.0090065	563.387	0.0111393
563.677	0.0268249	563.677	0.00658213	584.399	0.00830939	563.677	0.0108162
563.967	0.0221361	563.967	0.00664514	585.127	0.0115591	563.967	0.010694
564.257	0.0228298	564.257	0.00675739	585.855	0.0123066	564.257	0.0107959
564.547	0.015595	564.547	0.00672743	586.583	0.0120669	564.547	0.0103874
564.837	0.0254895	564.837	0.00684268	587.311	0.0123295	564.837	0.01053
565.127	0.0211266	565.127	0.00665675	588.038	0.0101432	565.127	0.0103369
565.417	0.0192229	565.417	0.00676923	588.766	0.0124878	565.417	0.0102868
565.707	0.024426	565.707	0.00649764	589.494	0.0115169	565.707	0.0105831
565.997	0.016255	565.997	0.00664018	590.222	0.012051	565.997	0.0102324
566.287	0.0171661	566.287	0.00640548	590.949	0.0120958	566.287	0.0100082
566.577	0.023078	566.577	0.00671091	591.677	0.0133808	566.577	0.0104851
566.867	0.0226255	566.867	0.00687786	592.405	0.0154858	566.867	0.0107973
567.157	0.0298968	567.157	0.00666324	593.133	0.0167427	567.157	0.0105463
567.447	0.0238401	567.447	0.00666817	593.86	0.0143287	567.447	0.0107876
567.737	0.0237885	567.737	0.00673905	594.588	0.0148068	567.737	0.0102898
568.027	0.0251684	568.027	0.00692478	595.316	0.0150612	568.027	0.0108349
568.317	0.0278639	568.317	0.00684423	596.044	0.0127645	568.317	0.0105125
568.607	0.0181888	568.607	0.00645106	596.772	0.0156057	568.607	0.010516
568.897	0.0310866	568.897	0.00673664	597.499	0.0159041	568.897	0.0101066
569.187	0.024363	569.187	0.00642228	598.227	0.0160987	569.187	0.00986547
569.477	0.0262616	569.477	0.00647248	598.955	0.0164861	569.477	0.0100687
569.767	0.024965	569.767	0.00681293	599.683	0.0154636	569.767	0.0100179
570.057	0.0202522	570.057	0.00698969	600.41	0.0147092	570.057	0.00994156
570.347	0.0232562	570.347	0.00656624	601.138	0.0201712	570.347	0.0101034
570.637	0.026067	570.637	0.00646419	601.866	0.0198135	570.637	0.00951161
570.927	0.0281742	570.927	0.00660595	602.594	0.0176391	570.927	0.00951464
571.217	0.0190049	571.217	0.00626764	603.321	0.0186447	571.217	0.00947583
571.507	0.0195335	571.507	0.00644222	604.049	0.019295	571.507	0.00952493
571.797	0.0251971	571.797	0.00635405	604.777	0.0197032	571.797	0.0100366
572.087	0.0271891	572.087	0.00629054	605.505	0.016208	572.087	0.0101072
572.377	0.0304056	572.377	0.0060544	606.233	0.0225558	572.377	0.00982589
572.667	0.0371227	572.667	0.00608786	606.96	0.0186696	572.667	0.0094397
572.957	0.0377788	572.957	0.00614151	607.688	0.0205479	572.957	0.00997011
573.247	0.0374507	573.247	0.00613099	608.416	0.0162746	573.247	0.00899267
573.537	0.0259189	573.537	0.00676339	609.144	0.0144306	573.537	0.00959815
573.827	0.0346073	573.827	0.0058601	609.871	0.02056	573.827	0.00966023
574.117	0.0334809	574.117	0.00599244	610.599	0.0243799	574.117	0.00968268
574.407	0.0277344	574.407	0.00610036	611.327	0.0213355	574.407	0.00981215
574.697	0.0254923	574.697	0.00621534	612.055	0.0228991	574.697	0.0096817
574.987	0.03783	574.987	0.00599619	612.782	0.020271	574.987	0.00948518
575.277	0.0272795	575.277	0.00572747	613.51	0.0264594	575.277	0.00906412
575.567	0.0326958	575.567	0.00623089	614.238	0.0284951	575.567	0.00932132
575.857	0.0290359	575.857	0.00646917	614.966	0.0284638	575.857	0.00955461
576.147	0.0321955	576.147	0.00648091	615.694	0.0278656	576.147	0.00981025
576.437	0.027398	576.437	0.006719	616.421	0.0297521	576.437	0.00959218
576.727	0.0422445	576.727	0.0063538	617.149	0.0288584	576.727	0.00926649
577.016	0.0284474	577.016	0.00657333	617.877	0.0322517	577.016	0.00958426
577.306	0.0390505	577.306	0.00646333	618.605	0.0316911	577.306	0.00950309
577.596	0.0424827	577.596	0.00623121	619.332	0.029833	577.596	0.00947693
577.886	0.0386915	577.886	0.00617697	620.06	0.0321336	577.886	0.00924343
578.176	0.0323903	578.176	0.00579376	620.788	0.0358933	578.176	0.00930523
578.466	0.0318711	578.466	0.00557075	621.516	0.0342569	578.466	0.00935665
578.756	0.0406524	578.756	0.00565806	622.244	0.0464274	578.756	0.00914836
579.046	0.0380492	579.046	0.00587848	622.971	0.0431511	579.046	0.0090682
579.336	0.0294413	579.336	0.00602292	623.699	0.0454745	579.336	0.00892358
579.626	0.0370701	579.626	0.00601049	624.427	0.0504301	579.626	0.00909341
579.916	0.0304627	579.916	0.00602166	625.155	0.0535053	579.916	0.00841198
580.206	0.0429685	580.206	0.00626862	625.882	0.0492285	580.206	0.00873409
580.496	0.0299368	580.496	0.00545551	626.61	0.0486578	580.496	0.00910901
580.786	0.0334788	580.786	0.00578418	627.338	0.0544323	580.786	0.00879432
581.076	0.0325164	581.076	0.00608061	628.066	0.0548038	581.076	0.00867551
581.365	0.0393102	581.365	0.00566562	628.793	0.0597762	581.365	0.00867376
581.655	0.0373102	581.655	0.00588287	629.521	0.0612205	581.655	0.00902106
581.945	0.0364801	581.945	0.00580934	630.249	0.0631824	581.945	0.00923558
582.235	0.0420557	582.235	0.00617469	630.977	0.0705028	582.235	0.00892566
582.525	0.0412067	582.525	0.00602083	631.705	0.072553	582.525	0.00888328
582.815	0.0411539	582.815	0.00541481	632.432	0.0774067	582.815	0.00836136
583.105	0.0431542	583.105	0.00543097	633.16	0.0802696	583.105	0.0083301
583.395	0.0400739	583.395	0.00543596	633.888	0.0907548	583.395	0.00857059
583.685	0.035473	583.685	0.00563166	634.616	0.0906816	583.685	0.00810496
583.975	0.0319329	583.975	0.00584294	635.343	0.0966625	583.975	0.00875853
584.265	0.0344666	584.265	0.00585733	636.071	0.106619	584.265	0.00861078
584.554	0.0390721	584.554	0.00559449	636.799	0.114218	584.554	0.00837014
584.844	0.036515	584.844	0.00550731	637.527	0.122675	584.844	0.00891639
585.134	0.0339924	585.134	0.00564063	638.254	0.12926	585.134	0.00883101
585.424	0.0377405	585.424	0.00566821	638.982	0.133162	585.424	0.00851509
585.714	0.0315637	585.714	0.00540541	639.71	0.137853	585.714	0.00878025
586.004	0.0306982	586.004	0.00591437	640.438	0.146605	586.004	0.00894899
586.294	0.032886	586.294	0.00558263	641.166	0.151673	586.294	0.00862295
586.584	0.0357079	586.584	0.00602048	641.893	0.166568	586.584	0.00855488
586.873	0.034206	586.873	0.00574142	642.621	0.180081	586.873	0.00877076
587.163	0.0420836	587.163	0.00545304	643.349	0.178211	587.163	0.00880831
587.453	0.0463046	587.453	0.00552354	644.077	0.195391	587.453	0.00879308
587.743	0.0450935	587.743	0.00571477	644.804	0.199455	587.743	0.00831229
588.033	0.0329246	588.033	0.00531677	645.532	0.209286	588.033	0.00879349
588.323	0.0425547	588.323	0.00537393	646.26	0.219267	588.323	0.00836771
588.613	0.0360009	588.613	0.00531616	646.988	0.214847	588.613	0.00876434
588.903	0.0412489	588.903	0.00558662	647.715	0.228209	588.903	0.00873394
589.192	0.0397184	589.192	0.00558558	648.443	0.235114	589.192	0.00839175
589.482	0.0319508	589.482	0.00531119	649.171	0.266844	589.482	0.00846469
589.772	0.0428278	589.772	0.00524991	649.899	0.279708	589.772	0.00856345
590.062	0.0393318	590.062	0.0058312	650.627	0.287472	590.062	0.00852866
590.352	0.0455668	590.352	0.00584556	651.354	0.300376	590.352	0.00847267
590.642	0.0398126	590.642	0.0060046	652.082	0.325958	590.642	0.00884771
590.932	0.0379022	590.932	0.00566458	652.81	0.348396	590.932	0.00821932
591.221	0.042474	591.221	0.00587228	653.538	0.370291	591.221	0.00805921
591.511	0.0430356	591.511	0.00594084	654.265	0.391319	591.511	0.00858526
591.801	0.0423631	591.801	0.00578016	654.993	0.397567	591.801	0.00906071
592.091	0.0395348	592.091	0.00567195	655.721	0.414982	592.091	0.00884858
592.381	0.0395723	592.381	0.00565906	656.449	0.426267	592.381	0.0084026
592.671	0.0403809	592.671	0.00566764	657.176	0.46239	592.671	0.00871029
592.96	0.0428238	592.96	0.00552579	657.904	0.475004	592.96	0.00869224
593.25	0.0527577	593.25	0.0055555	658.632	0.487435	593.25	0.00868435
593.54	0.0460226	593.54	0.00509905	659.36	0.520734	593.54	0.00893713
593.83	0.0473246	593.83	0.00576375	660.088	0.53337	593.83	0.0088664
594.12	0.0431039	594.12	0.005729	660.815	0.542893	594.12	0.00884959
594.41	0.0512663	594.41	0.00605578	661.543	0.576046	594.41	0.0090835
594.699	0.041572	594.699	0.00625155	662.271	0.611137	594.699	0.00927235
594.989	0.0464793	594.989	0.00621148	662.999	0.643044	594.989	0.00910906
595.279	0.0544321	595.279	0.00600859	663.726	0.644741	595.279	0.00899534
595.569	0.0479789	595.569	0.00601563	664.454	0.679125	595.569	0.00910219
595.859	0.0566216	595.859	0.00582173	665.182	0.703087	595.859	0.00848106
596.148	0.0518315	596.148	0.00595935	665.91	0.708069	596.148	0.00857241
596.438	0.0563961	596.438	0.0059	666.638	0.71737	596.438	0.00844422
596.728	0.057236	596.728	0.00604787	667.365	0.749262	596.728	0.00938236
597.018	0.0525307	597.018	0.00576415	668.093	0.773436	597.018	0.00941496
597.308	0.0555205	597.308	0.00604197	668.821	0.804959	597.308	0.0096344
597.597	0.0558955	597.597	0.00575382	669.549	0.808019	597.597	0.00985812
597.887	0.047319	597.887	0.00607369	670.276	0.820971	597.887	0.0103413
598.177	0.0581152	598.177	0.00586657	671.004	0.838096	598.177	0.00951782
598.467	0.0642218	598.467	0.00571088	671.732	0.873983	598.467	0.00983504
598.757	0.0552824	598.757	0.00606177	672.46	0.883624	598.757	0.00985339
599.046	0.0565044	599.046	0.00601501	673.187	0.88259	599.046	0.0102295
599.336	0.0584691	599.336	0.0058432	673.915	0.91162	599.336	0.0102152
599.626	0.0631913	599.626	0.00601408	674.643	0.936784	599.626	0.0102951
599.916	0.0604701	599.916	0.00592464	675.371	0.947292	599.916	0.0104975
600.206	0.063918	600.206	0.00622889	676.099	0.928923	600.206	0.010026
600.495	0.066624	600.495	0.0060079	676.826	0.933758	600.495	0.00979732
600.785	0.0810915	600.785	0.00589823	677.554	0.980899	600.785	0.0102518
601.075	0.0710865	601.075	0.00664694	678.282	0.972717	601.075	0.0107582
601.365	0.0649845	601.365	0.00639717	679.01	0.956494	601.365	0.0106073
601.654	0.0767011	601.654	0.00629792	679.737	0.959385	601.654	0.0106716
601.944	0.0726045	601.944	0.00636351	680.465	0.962268	601.944	0.0112259
602.234	0.0815113	602.234	0.00646576	681.193	0.976936	602.234	0.0107293
602.524	0.0756737	602.524	0.00652057	681.921	0.998234	602.524	0.0115058
602.814	0.0793837	602.814	0.00601606	682.648	0.997757	602.814	0.0118568
603.103	0.0766352	603.103	0.0063112	683.376	0.992035	603.103	0.0118277
603.393	0.0875338	603.393	0.00614582	684.104	1	603.393	0.0112105
603.683	0.084057	603.683	0.0062565	684.832	0.990575	603.683	0.0116611
603.973	0.0949146	603.973	0.00646383	685.56	0.991994	603.973	0.0123062
604.262	0.0853868	604.262	0.00642845	686.287	0.97101	604.262	0.0126241
604.552	0.0824664	604.552	0.00659083	687.015	0.968091	604.552	0.0125072
604.842	0.088876	604.842	0.0073725	687.743	0.956075	604.842	0.0123637
605.132	0.0887283	605.132	0.00714124	688.471	0.959141	605.132	0.0127712
605.421	0.106994	605.421	0.00662124	689.198	0.941843	605.421	0.0128324
605.711	0.10041	605.711	0.00699374	689.926	0.932103	605.711	0.012981
606.001	0.110259	606.001	0.00696298	690.654	0.960576	606.001	0.01352
606.291	0.109128	606.291	0.00730608	691.382	0.945163	606.291	0.0133494
606.58	0.109973	606.58	0.0069273	692.109	0.925381	606.58	0.0136044
606.87	0.109706	606.87	0.00692623	692.837	0.929741	606.87	0.0138102
607.16	0.115015	607.16	0.00676903	693.565	0.915185	607.16	0.0136744
607.449	0.116344	607.449	0.00717805	694.293	0.910357	607.449	0.0144241
607.739	0.119217	607.739	0.00704876	695.021	0.898938	607.739	0.0144358
608.029	0.116631	608.029	0.0074195	695.748	0.884084	608.029	0.0145838
608.319	0.127521	608.319	0.00769808	696.476	0.869378	608.319	0.0158486
608.608	0.128871	608.608	0.00788459	697.204	0.884651	608.608	0.0154056
608.898	0.140537	608.898	0.00827304	697.932	0.869987	608.898	0.0157721
609.188	0.135742	609.188	0.00837166	698.659	0.857296	609.188	0.0161081
609.477	0.125723	609.477	0.00853819	699.387	0.846417	609.477	0.0162034
609.767	0.139826	609.767	0.00861797	700.115	0.802953	609.767	0.0164358
610.057	0.13952	610.057	0.00781957	700.843	0.812022	610.057	0.0174293
610.347	0.135912	610.347	0.00844878	701.57	0.801506	610.347	0.0180851
610.636	0.15343	610.636	0.00892747	702.298	0.793194	610.636	0.0181834
610.926	0.156632	610.926	0.00866557	703.026	0.778025	610.926	0.0189108
611.216	0.159295	611.216	0.00887955	703.754	0.763514	611.216	0.0193126
611.505	0.170229	611.505	0.00904652	704.482	0.758741	611.505	0.0196995
611.795	0.17145	611.795	0.00875133	705.209	0.752083	611.795	0.0197203
612.085	0.184009	612.085	0.0097006	705.937	0.737514	612.085	0.0200258
612.374	0.182479	612.374	0.00946251	706.665	0.706371	612.374	0.0210602
612.664	0.18967	612.664	0.00938082	707.393	0.696979	612.664	0.0211045
612.954	0.19561	612.954	0.0100993	708.12	0.716753	612.954	0.0215316
613.243	0.209065	613.243	0.00957601	708.848	0.704543	613.243	0.021841
613.533	0.209429	613.533	0.00997557	709.576	0.689997	613.533	0.0220458
613.823	0.207054	613.823	0.010096	710.304	0.69273	613.823	0.022109
614.113	0.21601	614.113	0.0104387	711.031	0.66731	614.113	0.0227721
614.402	0.213858	614.402	0.0105155	711.759	0.687732	614.402	0.0233301
614.692	0.216745	614.692	0.0109071	712.487	0.670479	614.692	0.0237017
614.982	0.216075	614.982	0.0111025	713.215	0.675016	614.982	0.0245422
615.271	0.212587	615.271	0.0112923	713.943	0.645662	615.271	0.0249163
615.561	0.230066	615.561	0.0117907	714.67	0.638092	615.561	0.0254764
615.851	0.223941	615.851	0.0119651	715.398	0.645792	615.851	0.0256546
616.14	0.240768	616.14	0.0114673	716.126	0.643863	616.14	0.0268005
616.43	0.228111	616.43	0.0115705	716.854	0.638018	616.43	0.0278749
616.72	0.244309	616.72	0.011704	717.581	0.629644	616.72	0.0286475
617.009	0.248941	617.009	0.0123853	718.309	0.606038	617.009	0.0294942
617.299	0.256408	617.299	0.0125814	719.037	0.62175	617.299	0.029558
617.588	0.253743	617.588	0.0131087	719.765	0.617548	617.588	0.029754
617.878	0.269087	617.878	0.0129832	720.492	0.609206	617.878	0.0304706
618.168	0.271006	618.168	0.0128717	721.22	0.608355	618.168	0.0310092
618.457	0.297287	618.457	0.0129066	721.948	0.591832	618.457	0.0315656
618.747	0.296727	618.747	0.0129598	722.676	0.588833	618.747	0.0332929
619.037	0.290815	619.037	0.0133544	723.404	0.582124	619.037	0.0336181
619.326	0.286502	619.326	0.0136885	724.131	0.584731	619.326	0.0338212
619.616	0.289357	619.616	0.0143286	724.859	0.568939	619.616	0.0351184
619.906	0.305302	619.906	0.0148373	725.587	0.564972	619.906	0.0354974
620.195	0.306534	620.195	0.0156633	726.315	0.588302	620.195	0.0358739
620.485	0.324098	620.485	0.0156163	727.042	0.587929	620.485	0.0369547
620.774	0.318322	620.774	0.0155599	727.77	0.585728	620.774	0.0383211
621.064	0.319985	621.064	0.0154742	728.498	0.589035	621.064	0.0396111
621.354	0.339939	621.354	0.0159044	729.226	0.591248	621.354	0.0407499
621.643	0.349068	621.643	0.0164083	729.953	0.590395	621.643	0.0421753
621.933	0.346189	621.933	0.0174457	730.681	0.566946	621.933	0.0426064
622.223	0.3533	622.223	0.0174013	731.409	0.563063	622.223	0.0427662
622.512	0.367998	622.512	0.0179943	732.137	0.578876	622.512	0.0448262
622.802	0.364753	622.802	0.0181568	732.865	0.575721	622.802	0.0444403
623.091	0.379549	623.091	0.0185907	733.592	0.557549	623.091	0.0463836
623.381	0.363625	623.381	0.019271	734.32	0.557501	623.381	0.0476092
623.671	0.379054	623.671	0.018799	735.048	0.549098	623.671	0.049103
623.96	0.386959	623.96	0.0199464	735.776	0.550934	623.96	0.0507052
624.25	0.383396	624.25	0.0199015	736.503	0.559375	624.25	0.050838
624.539	0.398608	624.539	0.0202399	737.231	0.550094	624.539	0.052569
624.829	0.41592	624.829	0.0204859	737.959	0.54904	624.829	0.0535581
625.119	0.415674	625.119	0.021465	738.687	0.564816	625.119	0.0545289
625.408	0.429959	625.408	0.0219917	739.414	0.565351	625.408	0.0552671
625.698	0.434375	625.698	0.0221246	740.142	0.530892	625.698	0.0570705
625.987	0.42361	625.987	0.0222584	740.87	0.541056	625.987	0.0588527
626.277	0.427687	626.277	0.0235933	741.598	0.534433	626.277	0.0592904
626.566	0.443138	626.566	0.0241545	742.326	0.52383	626.566	0.0594496
626.856	0.457668	626.856	0.0245272	743.053	0.532113	626.856	0.0616359
627.146	0.470281	627.146	0.0260016	743.781	0.534805	627.146	0.0638824
627.435	0.478245	627.435	0.0265013	744.509	0.50901	627.435	0.0653737
627.725	0.468069	627.725	0.0271143	745.237	0.512644	627.725	0.0681029
628.014	0.47329	628.014	0.0276296	745.964	0.520459	628.014	0.0688176
628.304	0.48599	628.304	0.0282568	746.692	0.506288	628.304	0.0711384
628.593	0.492862	628.593	0.0286763	747.42	0.512982	628.593	0.0724462
628.883	0.49077	628.883	0.0297973	748.148	0.510811	628.883	0.0763476
629.173	0.494389	629.173	0.0307435	748.875	0.502168	629.173	0.0773039
629.462	0.50634	629.462	0.0311958	749.603	0.505252	629.462	0.0796531
629.752	0.508487	629.752	0.0319885	750.331	0.487211	629.752	0.0812772
630.041	0.519305	630.041	0.0328986	751.059	0.482849	630.041	0.0841289
630.331	0.530134	630.331	0.0334402	751.787	0.476624	630.331	0.08659
630.62	0.56929	630.62	0.0348292	752.514	0.485949	630.62	0.0889164
630.91	0.554396	630.91	0.0359625	753.242	0.486098	630.91	0.0890208
631.199	0.555187	631.199	0.0358728	753.97	0.477153	631.199	0.0917167
631.489	0.562044	631.489	0.0363195	754.698	0.443569	631.489	0.0935676
631.779	0.582408	631.779	0.0381037	755.425	0.416085	631.779	0.095824
632.068	0.568281	632.068	0.038872	756.153	0.435228	632.068	0.0988411
632.358	0.592042	632.358	0.0405299	756.881	0.448211	632.358	0.102995
632.647	0.605556	632.647	0.0414548	757.609	0.427737	632.647	0.103765
632.937	0.599065	632.937	0.0414782	758.337	0.428429	632.937	0.104309
633.226	0.590875	633.226	0.0426101	759.064	0.417369	633.226	0.107318
633.516	0.592559	633.516	0.0437142	759.792	0.420171	633.516	0.110175
633.805	0.571641	633.805	0.0451983	760.52	0.40988	633.805	0.114062
634.095	0.602912	634.095	0.0460952	761.248	0.400187	634.095	0.115158
634.384	0.615368	634.384	0.0478561	761.975	0.40666	634.384	0.117224
634.674	0.616382	634.674	0.0482377	762.703	0.392177	634.674	0.118927
634.963	0.63969	634.963	0.0492284	763.431	0.395995	634.963	0.122948
635.253	0.639022	635.253	0.0515778	764.159	0.384103	635.253	0.126849
635.542	0.670769	635.542	0.0509975	764.886	0.378691	635.542	0.129208
635.832	0.68199	635.832	0.0534623	765.614	0.375715	635.832	0.131572
636.121	0.689507	636.121	0.0556122	766.342	0.37332	636.121	0.138072
636.411	0.669044	636.411	0.0555349	767.07	0.373755	636.411	0.140275
636.7	0.663399	636.7	0.0567679	767.798	0.369303	636.7	0.144895
636.99	0.675422	636.99	0.057959	768.525	0.361659	636.99	0.146454
637.279	0.684348	637.279	0.0598207	769.253	0.349976	637.279	0.153142
637.569	0.679789	637.569	0.0636171	769.981	0.342258	637.569	0.15262
637.858	0.673936	637.858	0.063393	770.709	0.341634	637.858	0.155299
638.148	0.696369	638.148	0.0654251	771.436	0.345074	638.148	0.1575
638.437	0.707414	638.437	0.0677931	772.164	0.327946	638.437	0.165567
638.727	0.719221	638.727	0.0689489	772.892	0.319077	638.727	0.166892
639.016	0.740783	639.016	0.0692863	773.62	0.321194	639.016	0.17304
639.306	0.745014	639.306	0.0705345	774.347	0.32637	639.306	0.1771
639.595	0.741313	639.595	0.0742799	775.075	0.316689	639.595	0.180487
639.885	0.744001	639.885	0.077682	775.803	0.30839	639.885	0.183076
640.174	0.754281	640.174	0.0764787	776.531	0.312856	640.174	0.188682
640.463	0.759046	640.463	0.0784828	777.259	0.297158	640.463	0.196507
640.753	0.754603	640.753	0.0823509	777.986	0.287575	640.753	0.200377
641.042	0.751213	641.042	0.0852137	778.714	0.284116	641.042	0.204105
641.332	0.760279	641.332	0.0864079	779.442	0.280827	641.332	0.211671
641.621	0.781831	641.621	0.0879223	780.17	0.265287	641.621	0.212962
641.911	0.802258	641.911	0.0911664	780.897	0.254771	641.911	0.218929
642.2	0.801173	642.2	0.0950382	781.625	0.244005	642.2	0.222566
642.49	0.800108	642.49	0.0976268	782.353	0.251548	642.49	0.231423
642.779	0.798361	642.779	0.099461	783.081	0.245419	642.779	0.236107
643.069	0.821285	643.069	0.101385	783.808	0.246875	643.069	0.239112
643.358	0.828749	643.358	0.105116	784.536	0.240668	643.358	0.245779
643.647	0.84229	643.647	0.106053	785.264	0.233784	643.647	0.252128
643.937	0.84254	643.937	0.111958	785.992	0.226779	643.937	0.260681
644.226	0.851023	644.226	0.11333	786.72	0.219568	644.226	0.26391
644.516	0.849037	644.516	0.114623	787.447	0.220332	644.516	0.27053
644.805	0.875017	644.805	0.117706	788.175	0.216433	644.805	0.279705
645.095	0.871763	645.095	0.121802	788.903	0.221907	645.095	0.286372
645.384	0.864876	645.384	0.125021	789.631	0.217089	645.384	0.289607
645.673	0.861275	645.673	0.127661	790.358	0.205736	645.673	0.292223
645.963	0.858552	645.963	0.131772	791.086	0.205514	645.963	0.294054
646.252	0.857574	646.252	0.134257	791.814	0.187903	646.252	0.302742
646.542	0.879815	646.542	0.139367	792.542	0.183365	646.542	0.310053
646.831	0.877119	646.831	0.139321	793.269	0.174558	646.831	0.31356
647.121	0.876097	647.121	0.14321	793.997	0.18376	647.121	0.322852
647.41	0.863891	647.41	0.148162	794.725	0.191593	647.41	0.330343
647.699	0.896253	647.699	0.152951	795.453	0.182042	647.699	0.338884
647.989	0.902775	647.989	0.155385	796.181	0.173766	647.989	0.346349
648.278	0.901848	648.278	0.15858	796.908	0.173754	648.278	0.352895
648.568	0.88133	648.568	0.16187	797.636	0.171139	648.568	0.360472
648.857	0.894178	648.857	0.164072	798.364	0.16473	648.857	0.361092
649.146	0.915091	649.146	0.169568	799.092	0.163227	649.146	0.365436
649.436	0.935518	649.436	0.172534	799.819	0.157298	649.436	0.376621
649.725	0.935451	649.725	0.17908	800.547	0.15378	649.725	0.385787
650.015	0.931684	650.015	0.181248	801.275	0.145001	650.015	0.394138
650.304	0.940046	650.304	0.184536	802.003	0.138728	650.304	0.403078
650.593	0.938014	650.593	0.191695	802.731	0.143321	650.593	0.40688
650.883	0.924759	650.883	0.195711	803.458	0.162323	650.883	0.417735
651.172	0.95561	651.172	0.200004	804.186	0.155317	651.172	0.428113
651.461	0.94111	651.461	0.202838	804.914	0.149994	651.461	0.431468
651.751	0.927463	651.751	0.206637	805.642	0.148554	651.751	0.442989
652.04	0.953153	652.04	0.214067	806.369	0.14141	652.04	0.449026
652.33	0.939302	652.33	0.218732	807.097	0.135763	652.33	0.456104
652.619	0.914833	652.619	0.223769	807.825	0.138907	652.619	0.459972
652.908	0.931411	652.908	0.229946	808.553	0.143388	652.908	0.4746
653.198	0.94565	653.198	0.232308	809.28	0.136755	653.198	0.481477
653.487	0.958148	653.487	0.23784	810.008	0.129582	653.487	0.483861
653.776	0.962321	653.776	0.243592	810.736	0.124344	653.776	0.495909
654.066	0.96093	654.066	0.247142	811.464	0.119649	654.066	0.503855
654.355	0.942438	654.355	0.253742	812.192	0.119469	654.355	0.515092
654.644	0.949458	654.644	0.258667	812.919	0.115608	654.644	0.516501
654.934	0.954735	654.934	0.263932	813.647	0.125015	654.934	0.526345
655.223	0.956617	655.223	0.272105	814.375	0.120981	655.223	0.540764
655.512	0.967022	655.512	0.281109	815.103	0.125355	655.512	0.55002
655.802	0.964022	655.802	0.285932	815.83	0.121613	655.802	0.559521
656.091	0.97716	656.091	0.289831	816.558	0.119165	656.091	0.569889
656.38	0.975864	656.38	0.297644	817.286	0.115965	656.38	0.576753
656.67	0.976276	656.67	0.302569	818.014	0.118584	656.67	0.582854
656.959	0.987914	656.959	0.306931	818.741	0.10957	656.959	0.588111
657.248	0.988203	657.248	0.313668	819.469	0.112322	657.248	0.597035
657.538	0.984818	657.538	0.318685	820.197	0.111995	657.538	0.606636
657.827	0.988959	657.827	0.324065	820.925	0.109079	657.827	0.613106
658.116	0.976354	658.116	0.331216	821.653	0.110651	658.116	0.61851
658.406	0.968307	658.406	0.338738	822.38	0.102994	658.406	0.634095
658.695	0.979598	658.695	0.347086	823.108	0.109598	658.695	0.646895
658.984	0.969848	658.984	0.352045	823.836	0.114097	658.984	0.65727
659.274	0.992535	659.274	0.357725	824.564	0.111528	659.274	0.663311
659.563	0.982542	659.563	0.36543	825.291	0.102482	659.563	0.672562
659.852	0.980692	659.852	0.376377	826.019	0.100356	659.852	0.679026
660.141	0.972269	660.141	0.383918	826.747	0.0999643	660.141	0.691818
660.431	0.963236	660.431	0.391507	827.475	0.100775	660.431	0.698737
660.72	0.974274	660.72	0.394468	828.202	0.101979	660.72	0.703112
661.009	0.985831	661.009	0.400792	828.93	0.0972346	661.009	0.716456
661.299	0.979315	661.299	0.407929	829.658	0.091012	661.299	0.723772
661.588	0.974193	661.588	0.412112	830.386	0.0922894	661.588	0.73433
661.877	0.982819	661.877	0.424942	831.114	0.0933415	661.877	0.737958
662.167	1	662.167	0.431164	831.841	0.0921324	662.167	0.744897
662.456	0.981452	662.456	0.435626	832.569	0.093917	662.456	0.756292
662.745	0.981819	662.745	0.445918	833.297	0.0966838	662.745	0.758358
663.034	0.964324	663.034	0.448971	834.025	0.0959921	663.034	0.765359
663.324	0.955285	663.324	0.458823	834.752	0.0899718	663.324	0.77786
663.613	0.953703	663.613	0.46633	835.48	0.0872865	663.613	0.782822
663.902	0.978531	663.902	0.477137	836.208	0.0809049	663.902	0.794744
664.191	0.990201	664.191	0.485399	836.936	0.0800477	664.191	0.805536
664.481	0.978727	664.481	0.489285	837.663	0.0811907	664.481	0.815327
664.77	0.95452	664.77	0.500541	838.391	0.0766906	664.77	0.823819
665.059	0.972187	665.059	0.50735	839.119	0.0719933	665.059	0.830634
665.348	0.967358	665.348	0.519936	839.847	0.0663578	665.348	0.846756
665.638	0.970241	665.638	0.525042	840.575	0.0728409	665.638	0.851684
665.927	0.962914	665.927	0.534302	841.302	0.0740649	665.927	0.85176
666.216	0.955921	666.216	0.543545	842.03	0.0654243	666.216	0.86365
666.505	0.954246	666.505	0.553351	842.758	0.0656949	666.505	0.870111
666.795	0.953223	666.795	0.5597	843.486	0.0607802	666.795	0.874642
667.084	0.957489	667.084	0.563938	844.213	0.0652149	667.084	0.884723
667.373	0.984422	667.373	0.579634	844.941	0.0634267	667.373	0.8945
667.662	0.975237	667.662	0.586047	845.669	0.0575699	667.662	0.897896
667.952	0.957296	667.952	0.595125	846.397	0.0575249	667.952	0.907128
668.241	0.942812	668.241	0.604349	847.125	0.0583739	668.241	0.907947
668.53	0.943172	668.53	0.610082	847.852	0.0606901	668.53	0.911898
668.819	0.976458	668.819	0.624547	848.58	0.055494	668.819	0.918943
669.109	0.954136	669.109	0.627305	849.308	0.0515245	669.109	0.922806
669.398	0.984351	669.398	0.633931			669.398	0.932504
669.687	0.993943	669.687	0.650171			669.687	0.940385
669.976	0.941691	669.976	0.654486			669.976	0.945488
670.265	0.935389	670.265	0.664087			670.265	0.94347
670.555	0.962629	670.555	0.672008			670.555	0.951483
670.844	0.939631	670.844	0.675493			670.844	0.953734
671.133	0.929791	671.133	0.691329			671.133	0.964213
671.422	0.929756	671.422	0.702299			671.422	0.96177
671.711	0.922458	671.711	0.69822			671.711	0.965826
672.001	0.941335	672.001	0.706784			672.001	0.973556
672.29	0.950317	672.29	0.720131			672.29	0.975823
672.579	0.944226	672.579	0.725022			672.579	0.974121
672.868	0.947936	672.868	0.732514			672.868	0.974338
673.157	0.921179	673.157	0.732173			673.157	0.971997
673.447	0.906954	673.447	0.743943			673.447	0.981255
673.736	0.928722	673.736	0.754681			673.736	0.987445
674.025	0.907681	674.025	0.76314			674.025	0.991273
674.314	0.913177	674.314	0.769581			674.314	0.993539
674.603	0.908484	674.603	0.779299			674.603	0.993023
674.892	0.883042	674.892	0.786069			674.892	0.992572
675.182	0.896982	675.182	0.793857			675.182	0.992144
675.471	0.882123	675.471	0.796407			675.471	0.999435
675.76	0.883174	675.76	0.810591			675.76	0.99051
676.049	0.886549	676.049	0.819676			676.049	1
676.338	0.875581	676.338	0.829527			676.338	0.998402
676.627	0.870708	676.627	0.826719			676.627	0.985987
676.917	0.865731	676.917	0.83548			676.917	0.993143
677.206	0.857702	677.206	0.843966			677.206	0.991789
677.495	0.857011	677.495	0.850003			677.495	0.989752
677.784	0.866326	677.784	0.853071			677.784	0.99146
678.073	0.854749	678.073	0.855522			678.073	0.98045
678.362	0.851865	678.362	0.86023			678.362	0.981288
678.651	0.841831	678.651	0.867548			678.651	0.980233
678.94	0.858692	678.94	0.868212			678.94	0.989206
679.23	0.852519	679.23	0.872676			679.23	0.986404
679.519	0.831179	679.519	0.883172			679.519	0.978468
679.808	0.829647	679.808	0.889017			679.808	0.976608
680.097	0.809446	680.097	0.891355			680.097	0.971886
680.386	0.801007	680.386	0.900771			680.386	0.970851
680.675	0.822498	680.675	0.908899			680.675	0.979625
680.964	0.846181	680.964	0.905522			680.964	0.975091
681.253	0.846484	681.253	0.916737			681.253	0.970791
681.543	0.810475	681.543	0.916565			681.543	0.969756
681.832	0.811473	681.832	0.921758			681.832	0.966015
682.121	0.815081	682.121	0.932594			682.121	0.966197
682.41	0.786852	682.41	0.930779			682.41	0.954674
682.699	0.786159	682.699	0.939419			682.699	0.954843
682.988	0.783949	682.988	0.942485			682.988	0.958618
683.277	0.789882	683.277	0.949273			683.277	0.958661
683.566	0.773795	683.566	0.956731			683.566	0.957672
683.855	0.827794	683.855	0.950317			683.855	0.943063
684.144	0.793074	684.144	0.962711			684.144	0.934777
684.433	0.783846	684.433	0.969445			684.433	0.935515
684.723	0.770849	684.723	0.962485			684.723	0.922751
685.012	0.771055	685.012	0.971452			685.012	0.920201
685.301	0.762436	685.301	0.968128			685.301	0.918619
685.59	0.755643	685.59	0.970855			685.59	0.913314
685.879	0.738938	685.879	0.97149			685.879	0.913389
686.168	0.760772	686.168	0.971155			686.168	0.901014
686.457	0.749882	686.457	0.975145			686.457	0.891052
686.746	0.756792	686.746	0.976725			686.746	0.8844
687.035	0.747905	687.035	0.97705			687.035	0.886021
687.324	0.74592	687.324	0.976511			687.324	0.889665
687.613	0.716091	687.613	0.98895			687.613	0.878116
687.902	0.723144	687.902	0.990222			687.902	0.877273
688.191	0.741285	688.191	0.993235			688.191	0.878269
688.48	0.747388	688.48	0.998149			688.48	0.868016
688.769	0.737478	688.769	0.99719			688.769	0.864028
689.058	0.723489	689.058	0.995055			689.058	0.858424
689.347	0.717578	689.347	0.986977			689.347	0.846937
689.637	0.728657	689.637	0.998502			689.637	0.843593
689.926	0.720108	689.926	1			689.926	0.843045
690.215	0.715554	690.215	0.988743			690.215	0.837104
690.504	0.72276	690.504	0.998528			690.504	0.834254
690.793	0.712219	690.793	0.993363			690.793	0.821897
691.082	0.706786	691.082	0.995265			691.082	0.817939
691.371	0.691598	691.371	0.99952			691.371	0.816045
691.66	0.668398	691.66	0.996257			691.66	0.80627
691.949	0.690211	691.949	0.994651			691.949	0.800093
692.238	0.676899	692.238	0.993259			692.238	0.802574
692.527	0.680634	692.527	0.9866			692.527	0.78791
692.816	0.683145	692.816	0.994997			692.816	0.77985
693.105	0.681309	693.105	0.995665			693.105	0.777267
693.394	0.650494	693.394	0.987204			693.394	0.773651
693.683	0.642917	693.683	0.981843			693.683	0.766112
693.972	0.644256	693.972	0.98088			693.972	0.760907
694.261	0.643242	694.261	0.975644			694.261	0.747596
694.55	0.640431	694.55	0.979437			694.55	0.744295
694.839	0.65622	694.839	0.97205			694.839	0.733682
695.128	0.656873	695.128	0.981443			695.128	0.736143
695.417	0.635344	695.417	0.974847			695.417	0.726793
695.706	0.631602	695.706	0.975835			695.706	0.72452
695.995	0.635511	695.995	0.976585			695.995	0.724101
696.284	0.636177	696.284	0.971185			696.284	0.71062
696.573	0.645115	696.573	0.969564			696.573	0.713569
696.861	0.612285	696.861	0.965503			696.861	0.705692
697.15	0.60463	697.15	0.963468			697.15	0.702975
697.439	0.615375	697.439	0.959945			697.439	0.697795
697.728	0.594072	697.728	0.94962			697.728	0.690112
698.017	0.60304	698.017	0.953281			698.017	0.69273
698.306	0.587007	698.306	0.945652			698.306	0.680502
698.595	0.5714	698.595	0.950318			698.595	0.673121
698.884	0.5712	698.884	0.939536			698.884	0.668299
699.173	0.574748	699.173	0.93725			699.173	0.663199
699.462	0.579912	699.462	0.93561			699.462	0.65844
699.751	0.577725	699.751	0.93102			699.751	0.654575
700.04	0.59395	700.04	0.923629			700.04	0.653615
700.329	0.589852	700.329	0.92144			700.329	0.651615
700.618	0.573866	700.618	0.923626			700.618	0.64714
700.907	0.545103	700.907	0.912278			700.907	0.633769
701.196	0.570572	701.196	0.913404			701.196	0.633242
701.485	0.577019	701.485	0.906574			701.485	0.627808
701.774	0.581648	701.774	0.899713			701.774	0.624299
702.062	0.571951	702.062	0.905099			702.062	0.620933
702.351	0.560833	702.351	0.888963			702.351	0.613702
702.64	0.563046	702.64	0.893221			702.64	0.615231
702.929	0.557778	702.929	0.880346			702.929	0.605366
703.218	0.556678	703.218	0.885551			703.218	0.603664
703.507	0.540208	703.507	0.87976			703.507	0.599335
703.796	0.534193	703.796	0.871628			703.796	0.596536
704.085	0.546143	704.085	0.872453			704.085	0.589524
704.374	0.542958	704.374	0.866616			704.374	0.588769
704.662	0.534545	704.662	0.862491			704.662	0.588315
704.951	0.525052	704.951	0.853662			704.951	0.574747
705.24	0.54381	705.24	0.845288			705.24	0.576628
705.529	0.515278	705.529	0.844648			705.529	0.569674
705.818	0.519856	705.818	0.840003			705.818	0.562905
706.107	0.539441	706.107	0.831632			706.107	0.56872
706.396	0.528155	706.396	0.826368			706.396	0.560351
706.685	0.492578	706.685	0.828166			706.685	0.559629
706.974	0.491794	706.974	0.811909			706.974	0.554077
707.262	0.499433	707.262	0.81273			707.262	0.553295
707.551	0.518145	707.551	0.808744			707.551	0.546459
707.84	0.513841	707.84	0.805691			707.84	0.543977
708.129	0.513155	708.129	0.797283			708.129	0.545085
708.418	0.497068	708.418	0.793851			708.418	0.540471
708.707	0.483923	708.707	0.793368			708.707	0.542663
708.996	0.508242	708.996	0.787364			708.996	0.531727
709.284	0.501324	709.284	0.778574			709.284	0.526226
709.573	0.497463	709.573	0.767175			709.573	0.527903
709.862	0.499365	709.862	0.772004			709.862	0.523481
710.151	0.494844	710.151	0.768757			710.151	0.522889
710.44	0.485871	710.44	0.763332			710.44	0.51818
710.729	0.481352	710.729	0.751636			710.729	0.515903
711.017	0.481772	711.017	0.749177			711.017	0.51171
711.306	0.459729	711.306	0.743889			711.306	0.514913
711.595	0.440079	711.595	0.737053			711.595	0.509443
711.884	0.449184	711.884	0.731884			711.884	0.503536
712.173	0.45451	712.173	0.725058			712.173	0.507301
712.461	0.435934	712.461	0.719746			712.461	0.500217
712.75	0.43367	712.75	0.70963			712.75	0.497123
713.039	0.467239	713.039	0.717846			713.039	0.506561
713.328	0.432704	713.328	0.7063			713.328	0.499453
713.617	0.463612	713.617	0.703547			713.617	0.497267
713.906	0.449697	713.906	0.70623			713.906	0.493429
714.194	0.459802	714.194	0.696585			714.194	0.495104
714.483	0.450482	714.483	0.687623			714.483	0.489442
714.772	0.43922	714.772	0.681872			714.772	0.488537
715.061	0.421471	715.061	0.68272			715.061	0.485205
715.349	0.419959	715.349	0.68335			715.349	0.481379
715.638	0.430416	715.638	0.686008			715.638	0.476023
715.927	0.450956	715.927	0.675506			715.927	0.473388
716.216	0.451372	716.216	0.673451			716.216	0.477775
716.505	0.431531	716.505	0.661171			716.505	0.476819
716.793	0.410446	716.793	0.655103			716.793	0.476519
717.082	0.416357	717.082	0.660014			717.082	0.471962
717.371	0.420969	717.371	0.647724			717.371	0.46763
717.66	0.433094	717.66	0.647489			717.66	0.467862
717.948	0.427404	717.948	0.638736			717.948	0.46675
718.237	0.430151	718.237	0.635762			718.237	0.466185
718.526	0.41605	718.526	0.630034			718.526	0.469683
718.815	0.41002	718.815	0.629732			718.815	0.471247
719.103	0.392581	719.103	0.622643			719.103	0.466803
719.392	0.373308	719.392	0.612173			719.392	0.461523
719.681	0.376776	719.681	0.619758			719.681	0.470561
719.97	0.395215	719.97	0.611943			719.97	0.46469
720.258	0.389627	720.258	0.600505			720.258	0.463984
720.547	0.386928	720.547	0.608263			720.547	0.465311
720.836	0.382961	720.836	0.601788			720.836	0.45974
721.125	0.407321	721.125	0.595584			721.125	0.456571
721.413	0.398482	721.413	0.594802			721.413	0.462686
721.702	0.392966	721.702	0.587569			721.702	0.453577
721.991	0.403898	721.991	0.590942			721.991	0.453895
722.28	0.375737	722.28	0.586577			722.28	0.454766
722.568	0.386069	722.568	0.582083			722.568	0.454415
722.857	0.377311	722.857	0.587566			722.857	0.456885
723.146	0.368581	723.146	0.574097			723.146	0.44979
723.434	0.371706	723.434	0.567451			723.434	0.452249
723.723	0.372029	723.723	0.566996			723.723	0.45157
724.012	0.373463	724.012	0.561819			724.012	0.447651
724.3	0.358255	724.3	0.564193			724.3	0.452908
724.589	0.346722	724.589	0.557349			724.589	0.451634
724.878	0.358053	724.878	0.552931			724.878	0.452098
725.167	0.362946	725.167	0.552043			725.167	0.448481
725.455	0.336789	725.455	0.544582			725.455	0.443132
725.744	0.339026	725.744	0.545919			725.744	0.447133
726.033	0.3515	726.033	0.541052			726.033	0.442557
726.321	0.334739	726.321	0.537531			726.321	0.444657
726.61	0.350179	726.61	0.534764			726.61	0.449408
726.899	0.342988	726.899	0.532149			726.899	0.44026
727.187	0.357266	727.187	0.536169			727.187	0.44132
727.476	0.368986	727.476	0.527061			727.476	0.449485
727.765	0.333807	727.765	0.524974			727.765	0.443228
728.053	0.328768	728.053	0.527401			728.053	0.445844
728.342	0.327719	728.342	0.523185			728.342	0.440518
728.631	0.319731	728.631	0.522175			728.631	0.443415
728.919	0.333604	728.919	0.518391			728.919	0.44164
729.208	0.333971	729.208	0.516902			729.208	0.437942
729.497	0.316322	729.497	0.516877			729.497	0.439039
729.785	0.332622	729.785	0.511919			729.785	0.439474
730.074	0.32512	730.074	0.511946			730.074	0.437157
730.362	0.31037	730.362	0.506362			730.362	0.44004
730.651	0.316646	730.651	0.506259			730.651	0.441388
730.94	0.301391	730.94	0.505041			730.94	0.436533
731.228	0.317194	731.228	0.503123			731.228	0.43646
731.517	0.307739	731.517	0.497408			731.517	0.43521
731.806	0.32382	731.806	0.500198			731.806	0.436211
732.094	0.300083	732.094	0.486136			732.094	0.431866
732.383	0.297555	732.383	0.489013			732.383	0.426944
732.671	0.30481	732.671	0.485324			732.671	0.429921
732.96	0.308188	732.96	0.484642			732.96	0.429003
733.249	0.310023	733.249	0.484888			733.249	0.431286
733.537	0.301119	733.537	0.480021			733.537	0.435155
733.826	0.29179	733.826	0.482821			733.826	0.433907
734.114	0.296521	734.114	0.482291			734.114	0.432291
734.403	0.290831	734.403	0.483329			734.403	0.427792
734.692	0.320767	734.692	0.480239			734.692	0.424233
734.98	0.285462	734.98	0.474514			734.98	0.425869
735.269	0.281995	735.269	0.471038			735.269	0.421688
735.557	0.276408	735.557	0.476716			735.557	0.427293
735.846	0.291696	735.846	0.471635			735.846	0.422454
736.135	0.280553	736.135	0.478872			736.135	0.424984
736.423	0.273672	736.423	0.473244			736.423	0.42044
736.712	0.275812	736.712	0.47182			736.712	0.42791
737	0.276563	737	0.465682			737	0.422861
737.289	0.24821	737.289	0.472695			737.289	0.424613
737.577	0.258317	737.577	0.467059			737.577	0.419749
737.866	0.264023	737.866	0.460034			737.866	0.419423
738.154	0.271256	738.154	0.461289			738.154	0.41719
738.443	0.24434	738.443	0.467583			738.443	0.419563
738.732	0.269396	738.732	0.460412			738.732	0.419046
739.02	0.254128	739.02	0.460159			739.02	0.417694
739.309	0.266482	739.309	0.454688			739.309	0.41221
739.597	0.254928	739.597	0.457611			739.597	0.41547
739.886	0.240355	739.886	0.451177			739.886	0.412268
740.174	0.235871	740.174	0.451306			740.174	0.409663
740.463	0.244904	740.463	0.45033			740.463	0.416014
740.751	0.242554	740.751	0.446709			740.751	0.407087
741.04	0.239156	741.04	0.451644			741.04	0.407488
741.328	0.227585	741.328	0.443029			741.328	0.406702
741.617	0.237573	741.617	0.440229			741.617	0.406251
741.905	0.227132	741.905	0.443232			741.905	0.398361
742.194	0.2297	742.194	0.442341			742.194	0.398872
742.482	0.22519	742.482	0.435183			742.482	0.39983
742.771	0.236759	742.771	0.440491			742.771	0.398434
743.059	0.235929	743.059	0.440664			743.059	0.395377
743.348	0.245357	743.348	0.437297			743.348	0.39554
743.636	0.216449	743.636	0.437124			743.636	0.391687
743.925	0.202738	743.925	0.430359			743.925	0.386005
744.213	0.207272	744.213	0.430205			744.213	0.386771
744.502	0.222413	744.502	0.426756			744.502	0.38384
744.79	0.204468	744.79	0.429801			744.79	0.382342
745.079	0.218333	745.079	0.425401			745.079	0.386955
745.367	0.21736	745.367	0.426606			745.367	0.383701
745.656	0.221344	745.656	0.423611			745.656	0.379367
745.944	0.203433	745.944	0.420274			745.944	0.379584
746.233	0.200586	746.233	0.417386			746.233	0.377917
746.521	0.225438	746.521	0.422861			746.521	0.374349
746.81	0.188137	746.81	0.415892			746.81	0.374842
747.098	0.195955	747.098	0.415387			747.098	0.37283
747.387	0.198618	747.387	0.417985			747.387	0.370911
747.675	0.198161	747.675	0.410158			747.675	0.365347
747.964	0.195199	747.964	0.413621			747.964	0.36441
748.252	0.191927	748.252	0.407179			748.252	0.357831
748.54	0.183857	748.54	0.409356			748.54	0.361695
748.829	0.200722	748.829	0.408559			748.829	0.359342
749.117	0.191074	749.117	0.403229			749.117	0.361506
749.406	0.176271	749.406	0.399989			749.406	0.356439
749.694	0.177405	749.694	0.402199			749.694	0.350993
749.983	0.177692	749.983	0.402764			749.983	0.348143
750.271	0.193358	750.271	0.400999			750.271	0.355678
750.56	0.209922	750.56	0.400558			750.56	0.349663
750.848	0.201264	750.848	0.396338			750.848	0.344676
751.136	0.189409	751.136	0.394328			751.136	0.342925
751.425	0.177294	751.425	0.393746			751.425	0.33773
751.713	0.175168	751.713	0.39732			751.713	0.338379
752.002	0.180037	752.002	0.389735			752.002	0.337822
752.29	0.168367	752.29	0.390789			752.29	0.336543
752.578	0.159507	752.578	0.390991			752.578	0.333963
752.867	0.170369	752.867	0.388263			752.867	0.333776
753.155	0.162	753.155	0.383842			753.155	0.327277
753.444	0.153113	753.444	0.383243			753.444	0.326889
753.732	0.16695	753.732	0.386565			753.732	0.326785
754.02	0.174567	754.02	0.385033			754.02	0.321696
754.309	0.154456	754.309	0.383972			754.309	0.323573
754.597	0.141804	754.597	0.380689			754.597	0.318055
754.886	0.151287	754.886	0.381338			754.886	0.315271
755.174	0.173716	755.174	0.380154			755.174	0.315059
755.462	0.159294	755.462	0.382422			755.462	0.315237
755.751	0.160201	755.751	0.380932			755.751	0.314822
756.039	0.145056	756.039	0.375604			756.039	0.305648
756.327	0.155433	756.327	0.376749			756.327	0.307017
756.616	0.166836	756.616	0.370417			756.616	0.307291
756.904	0.153275	756.904	0.372356			756.904	0.303876
757.192	0.150436	757.192	0.365799			757.192	0.302725
757.481	0.154202	757.481	0.367258			757.481	0.296755
757.769	0.158345	757.769	0.363319			757.769	0.296708
758.058	0.147353	758.058	0.36007			758.058	0.295372
758.346	0.15671	758.346	0.360603			758.346	0.291328
758.634	0.150918	758.634	0.358924			758.634	0.291138
758.922	0.150965	758.922	0.362759			758.922	0.290402
759.211	0.155352	759.211	0.358659			759.211	0.289523
759.499	0.150505	759.499	0.362662			759.499	0.287881
759.787	0.150583	759.787	0.355015			759.787	0.286028
760.076	0.151862	760.076	0.351844			760.076	0.276687
760.364	0.132269	760.364	0.351727			760.364	0.278264
760.652	0.134754	760.652	0.348182			760.652	0.276254
760.941	0.131655	760.941	0.350449			760.941	0.277587
761.229	0.147812	761.229	0.345712			761.229	0.272509
761.517	0.127928	761.517	0.339573			761.517	0.270568
761.806	0.136529	761.806	0.343667			761.806	0.268933
762.094	0.137735	762.094	0.33842			762.094	0.261287
762.382	0.141014	762.382	0.34152			762.382	0.267883
762.671	0.125565	762.671	0.331809			762.671	0.260849
762.959	0.139183	762.959	0.333124			762.959	0.256739
763.247	0.125092	763.247	0.334535			763.247	0.258631
763.535	0.156523	763.535	0.330287			763.535	0.253246
763.824	0.137346	763.824	0.332738			763.824	0.255958
764.112	0.120212	764.112	0.331599			764.112	0.249384
764.4	0.119908	764.4	0.328685			764.4	0.249959
764.689	0.114109	764.689	0.322549			764.689	0.247509
764.977	0.115192	764.977	0.324889			764.977	0.244015
765.265	0.123863	765.265	0.32343			765.265	0.242716
765.553	0.10866	765.553	0.323012			765.553	0.243142
765.842	0.105569	765.842	0.318078			765.842	0.241148
766.13	0.106445	766.13	0.316609			766.13	0.238305
766.418	0.103126	766.418	0.317921			766.418	0.239545
766.706	0.12473	766.706	0.318091			766.706	0.235787
766.995	0.117425	766.995	0.317544			766.995	0.238355
767.283	0.108508	767.283	0.316847			767.283	0.234283
767.571	0.108406	767.571	0.310728			767.571	0.233073
767.859	0.12106	767.859	0.314488			767.859	0.229498
768.148	0.107211	768.148	0.310329			768.148	0.223264
768.436	0.113374	768.436	0.30798			768.436	0.228328
768.724	0.126169	768.724	0.303852			768.724	0.224699
769.012	0.114347	769.012	0.304454			769.012	0.223208
769.3	0.1035	769.3	0.302428			769.3	0.223154
769.589	0.12119	769.589	0.305364			769.589	0.22046
769.877	0.104606	769.877	0.304966			769.877	0.218373
770.165	0.111878	770.165	0.301468			770.165	0.213097
770.453	0.0949779	770.453	0.298868			770.453	0.209808
770.742	0.115603	770.742	0.299217			770.742	0.210523
771.03	0.0991293	771.03	0.294636			771.03	0.212494
771.318	0.109918	771.318	0.291594			771.318	0.212045
771.606	0.113036	771.606	0.289998			771.606	0.206567
771.894	0.109174	771.894	0.289649			771.894	0.209171
772.183	0.104636	772.183	0.287939			772.183	0.204112
772.471	0.0959624	772.471	0.28798			772.471	0.20105
772.759	0.115252	772.759	0.283043			772.759	0.203435
773.047	0.0998366	773.047	0.283669			773.047	0.20172
773.335	0.0920451	773.335	0.279112			773.335	0.197274
773.623	0.102394	773.623	0.282455			773.623	0.198323
773.912	0.0914686	773.912	0.278396			773.912	0.193653
774.2	0.0806833	774.2	0.279247			774.2	0.196321
774.488	0.0937728	774.488	0.276177			774.488	0.193307
774.776	0.0947146	774.776	0.271931			774.776	0.192024
775.064	0.0901261	775.064	0.272078			775.064	0.194663
775.352	0.102911	775.352	0.27038			775.352	0.189144
775.641	0.095429	775.641	0.272889			775.641	0.186011
775.929	0.0905589	775.929	0.268893			775.929	0.183693
776.217	0.0921986	776.217	0.267416			776.217	0.182632
776.505	0.090996	776.505	0.262062			776.505	0.181775
776.793	0.106843	776.793	0.258178			776.793	0.178286
777.081	0.100574	777.081	0.258683			777.081	0.179376
777.369	0.0950942	777.369	0.259391			777.369	0.180476
777.658	0.0968176	777.658	0.257186			777.658	0.17795
777.946	0.0883524	777.946	0.257537			777.946	0.174813
778.234	0.0797852	778.234	0.252239			778.234	0.169093
778.522	0.073441	778.522	0.251428			778.522	0.170652
778.81	0.0861629	778.81	0.247369			778.81	0.168301
779.098	0.0829229	779.098	0.251859			779.098	0.169985
779.386	0.0727805	779.386	0.246726			779.386	0.164744
779.674	0.0853389	779.674	0.245842			779.674	0.164635
779.962	0.0853243	779.962	0.243356			779.962	0.16162
780.251	0.083378	780.251	0.239256			780.251	0.161423
780.539	0.0744516	780.539	0.236449			780.539	0.161088
780.827	0.0737332	780.827	0.233343			780.827	0.161048
781.115	0.0703704	781.115	0.234014			781.115	0.160114
781.403	0.0843866	781.403	0.23139			781.403	0.157911
781.691	0.0822746	781.691	0.234835			781.691	0.159451
781.979	0.0898599	781.979	0.230966			781.979	0.153813
782.267	0.0773906	782.267	0.224182			782.267	0.15497
782.555	0.0825615	782.555	0.223738			782.555	0.156211
782.843	0.0951149	782.843	0.226122			782.843	0.151189
783.131	0.068976	783.131	0.225698			783.131	0.152258
783.419	0.0836632	783.419	0.218011			783.419	0.146338
783.707	0.074495	783.707	0.221323			783.707	0.149481
783.996	0.076005	783.996	0.218444			783.996	0.148198
784.284	0.0662987	784.284	0.215027			784.284	0.148184
784.572	0.0736897	784.572	0.209729			784.572	0.144444
784.86	0.086326	784.86	0.210953			784.86	0.141042
785.148	0.0704	785.148	0.210778			785.148	0.137149
785.436	0.0731017	785.436	0.214433			785.436	0.138248
785.724	0.0697255	785.724	0.204983			785.724	0.138441
786.012	0.075134	786.012	0.205814			786.012	0.140397
786.3	0.073991	786.3	0.205497			786.3	0.139074
786.588	0.0722721	786.588	0.199701			786.588	0.136631
786.876	0.0754186	786.876	0.202774			786.876	0.134526
787.164	0.0639805	787.164	0.200772			787.164	0.135387
787.452	0.064362	787.452	0.202388			787.452	0.12861
787.74	0.0608641	787.74	0.199413			787.74	0.130483
788.028	0.0546292	788.028	0.195167			788.028	0.131691
788.316	0.0588511	788.316	0.196035			788.316	0.131042
788.604	0.058481	788.604	0.193639			788.604	0.12968
788.892	0.0659324	788.892	0.191525			788.892	0.128797
789.18	0.0656085	789.18	0.190353			789.18	0.126029
789.468	0.055103	789.468	0.184237			789.468	0.127658
789.756	0.0526054	789.756	0.183132			789.756	0.127798
790.044	0.065616	790.044	0.184022			790.044	0.123846
790.332	0.0563806	790.332	0.181918			790.332	0.122506
790.62	0.0475363	790.62	0.180867			790.62	0.124141
790.908	0.0542415	790.908	0.181826			790.908	0.120702
791.196	0.0672945	791.196	0.177914			791.196	0.120617
791.484	0.0442479	791.484	0.175002			791.484	0.118725
791.772	0.0573115	791.772	0.171158			791.772	0.117393
792.06	0.0519269	792.06	0.173018			792.06	0.116657
792.348	0.0552287	792.348	0.171802			792.348	0.116983
792.636	0.0496871	792.636	0.170549			792.636	0.116534
792.924	0.056641	792.924	0.167076			792.924	0.115063
793.212	0.0478952	793.212	0.164553			793.212	0.114985
793.5	0.0564768	793.5	0.16527			793.5	0.111555
793.787	0.0606959	793.787	0.163682			793.787	0.112692
794.075	0.0516992	794.075	0.16229			794.075	0.111427
794.363	0.0567735	794.363	0.160499			794.363	0.109517
794.651	0.050375	794.651	0.160603			794.651	0.110208
794.939	0.0575648	794.939	0.157821			794.939	0.108938
795.227	0.0514042	795.227	0.157316			795.227	0.106347
795.515	0.0529342	795.515	0.158226			795.515	0.106208
795.803	0.0486796	795.803	0.155607			795.803	0.105268
796.091	0.0484155	796.091	0.149007			796.091	0.106668
796.379	0.0528701	796.379	0.152297			796.379	0.104297
796.667	0.0489195	796.667	0.152537			796.667	0.104415
796.955	0.0430722	796.955	0.151077			796.955	0.107822
797.243	0.0409289	797.243	0.148469			797.243	0.106093
797.53	0.0394558	797.53	0.14755			797.53	0.104474
797.818	0.0424995	797.818	0.145249			797.818	0.104754
798.106	0.0356174	798.106	0.144941			798.106	0.103243
798.394	0.0427375	798.394	0.143065			798.394	0.100298
798.682	0.0442318	798.682	0.138334			798.682	0.0985018
798.97	0.046531	798.97	0.140534			798.97	0.0992247
799.258	0.0500783	799.258	0.137831			799.258	0.0991454
799.546	0.0500493	799.546	0.138171			799.546	0.0969842
799.834	0.0513948	799.834	0.135038			799.834	0.0963342
800.121	0.0450939	800.121	0.135205			800.121	0.0965902
800.409	0.0552914	800.409	0.135377			800.409	0.093883
800.697	0.0449673	800.697	0.133861			800.697	0.0941692
800.985	0.04771	800.985	0.132307			800.985	0.0947158
801.273	0.049897	801.273	0.129843			801.273	0.0939671
801.561	0.0494134	801.561	0.128702			801.561	0.0921274
801.849	0.0376632	801.849	0.129501			801.849	0.0919227
802.136	0.0442108	802.136	0.126332			802.136	0.0912446
802.424	0.0450208	802.424	0.128528			802.424	0.0928885
802.712	0.0364378	802.712	0.125788			802.712	0.0924809
803	0.0305183	803	0.126143			803	0.0917156
803.288	0.029693	803.288	0.124239			803.288	0.0914911
803.576	0.0313957	803.576	0.123168			803.576	0.0897803
803.863	0.0356545	803.863	0.119644			803.863	0.0896839
804.151	0.0422135	804.151	0.121163			804.151	0.087086
804.439	0.0358793	804.439	0.121073			804.439	0.0887614
804.727	0.0437024	804.727	0.118372			804.727	0.0874913
805.015	0.0353881	805.015	0.115057			805.015	0.0866842
805.302	0.0350292	805.302	0.117344			805.302	0.0864374
805.59	0.0332585	805.59	0.113281			805.59	0.0848725
805.878	0.0318185	805.878	0.114285			805.878	0.0826538
806.166	0.0377004	806.166	0.113877			806.166	0.0851909
806.454	0.0312887	806.454	0.112761			806.454	0.0826819
806.741	0.0350728	806.741	0.111601			806.741	0.0824714
807.029	0.0341438	807.029	0.111864			807.029	0.0828545
807.317	0.0387816	807.317	0.10986			807.317	0.0814472
807.605	0.030005	807.605	0.109919			807.605	0.0815417
807.893	0.034475	807.893	0.109702			807.893	0.0788775
808.18	0.0305101	808.18	0.108259			808.18	0.0793444
808.468	0.0454959	808.468	0.108943			808.468	0.0789706
808.756	0.039057	808.756	0.106928			808.756	0.0790706
809.044	0.0184633	809.044	0.106026			809.044	0.080228
809.331	0.0333354	809.331	0.106307			809.331	0.0801843
809.619	0.0336764	809.619	0.106832			809.619	0.078179
809.907	0.0325859	809.907	0.104752			809.907	0.0773087
810.195	0.0418123	810.195	0.104752			810.195	0.078403
810.482	0.0388871	810.482	0.103165			810.482	0.0766483
810.77	0.0296034	810.77	0.103			810.77	0.0758459
811.058	0.0363135	811.058	0.102304			811.058	0.0765761
811.346	0.0336284	811.346	0.0999744			811.346	0.0762212
811.633	0.0377381	811.633	0.0981208			811.633	0.0748549
811.921	0.0431865	811.921	0.100373			811.921	0.0764204
812.209	0.0310957	812.209	0.0997389			812.209	0.0732901
812.497	0.0308035	812.497	0.0973197			812.497	0.0744636
812.784	0.0282851	812.784	0.0954431			812.784	0.0755018
813.072	0.025509	813.072	0.0959382			813.072	0.0742614
813.36	0.0240421	813.36	0.0928051			813.36	0.0752407
813.647	0.0286408	813.647	0.096284			813.647	0.0757497
813.935	0.0252282	813.935	0.0957542			813.935	0.0745396
814.223	0.0196001	814.223	0.0948632			814.223	0.0728351
814.511	0.0280498	814.511	0.0944237			814.511	0.071449
814.798	0.0275425	814.798	0.092522			814.798	0.0724135
815.086	0.0295489	815.086	0.0899905			815.086	0.0705853
815.374	0.0216059	815.374	0.0882475			815.374	0.0718129
815.661	0.0240291	815.661	0.0891514			815.661	0.0739844
815.949	0.0273565	815.949	0.0887551			815.949	0.0709828
816.237	0.0216285	816.237	0.0873009			816.237	0.0705179
816.524	0.0202808	816.524	0.0883714			816.524	0.069075
816.812	0.0203147	816.812	0.0888628			816.812	0.0692758
817.1	0.0272839	817.1	0.087202			817.1	0.0697856
817.387	0.0250164	817.387	0.086775			817.387	0.070575
817.675	0.0339982	817.675	0.0868438			817.675	0.0698448
817.963	0.0265748	817.963	0.0874749			817.963	0.0686408
818.25	0.0252385	818.25	0.0862644			818.25	0.0694511
818.538	0.0184348	818.538	0.0863115			818.538	0.0674512
818.826	0.0266676	818.826	0.0855434			818.826	0.0688721
819.113	0.0191965	819.113	0.0840692			819.113	0.0689012
819.401	0.0327709	819.401	0.0837317			819.401	0.0698362
819.689	0.0235298	819.689	0.0821018			819.689	0.0677553
819.976	0.0257279	819.976	0.0846976			819.976	0.0674854
820.264	0.0226461	820.264	0.0846561			820.264	0.0665329
820.551	0.0196255	820.551	0.0831269			820.551	0.0673779
820.839	0.0215039	820.839	0.0806598			820.839	0.0665518
821.127	0.0289462	821.127	0.0804622			821.127	0.066877
821.414	0.0228394	821.414	0.0805653			821.414	0.067112
821.702	0.0273888	821.702	0.0801219			821.702	0.0695042
821.99	0.0254506	821.99	0.0795431			821.99	0.0681003
822.277	0.02695	822.277	0.0818071			822.277	0.0665947
822.565	0.0193924	822.565	0.0812296			822.565	0.0663173
822.852	0.0265622	822.852	0.0800923			822.852	0.0640342
823.14	0.0280538	823.14	0.0778731			823.14	0.064111
823.427	0.0377062	823.427	0.0774234			823.427	0.0645294
823.715	0.0204404	823.715	0.0789228			823.715	0.0646872
824.003	0.0139317	824.003	0.0784648			824.003	0.0638844
824.29	0.0178633	824.29	0.0772121			824.29	0.0626207
824.578	0.0212926	824.578	0.0767426			824.578	0.0620272
824.865	0.02063	824.865	0.0773979			824.865	0.061826
825.153	0.0300774	825.153	0.0774638			825.153	0.0641361
825.441	0.0276577	825.441	0.0757232			825.441	0.0625062
825.728	0.0374547	825.728	0.0751102			825.728	0.061965
826.016	0.0188569	826.016	0.0761444			826.016	0.0604347
826.303	0.0204093	826.303	0.074869			826.303	0.062319
826.591	0.0237154	826.591	0.073559			826.591	0.0620544
826.878	0.0115956	826.878	0.0721915			826.878	0.0616189
827.166	0.0239554	827.166	0.0737953			827.166	0.0609098
827.453	0.0197744	827.453	0.0732472			827.453	0.0612912
827.741	0.0189814	827.741	0.0724416			827.741	0.0609712
828.028	0.0233002	828.028	0.0717503			828.028	0.0596309
828.316	0.0259001	828.316	0.0711252			828.316	0.0593658
828.604	0.0164781	828.604	0.0715274			828.604	0.0597417
828.891	0.0265105	828.891	0.0692004			828.891	0.0605319
829.179	0.0201567	829.179	0.0710149			829.179	0.0591418
829.466	0.0160535	829.466	0.0701144			829.466	0.0589774
829.754	0.0257228	829.754	0.0695048			829.754	0.0579462
830.041	0.0153102	830.041	0.0711582			830.041	0.0576887
830.329	0.018569	830.329	0.0683906			830.329	0.0559495
830.616	0.0169689	830.616	0.0655584			830.616	0.0548868
830.904	0.0268081	830.904	0.0663043			830.904	0.0548563
831.191	0.0135263	831.191	0.0670456			831.191	0.05717
831.479	0.0233269	831.479	0.0687095			831.479	0.0566278
831.766	0.0195672	831.766	0.0682275			831.766	0.0576165
832.054	0.0115893	832.054	0.0685667			832.054	0.05767
832.341	0.0184804	832.341	0.0665138			832.341	0.0564102
832.628	0.0215678	832.628	0.0668493			832.628	0.0561492
832.916	0.0215234	832.916	0.0683548			832.916	0.0560576
833.203	0.0214605	833.203	0.0671675			833.203	0.0548275
833.491	0.0206474	833.491	0.0661278			833.491	0.0552968
833.778	0.0156672	833.778	0.0653815			833.778	0.0546223
834.066	0.0148231	834.066	0.0629768			834.066	0.0545872
834.353	0.0180655	834.353	0.0649343			834.353	0.0538047
834.641	0.0198545	834.641	0.0623277			834.641	0.0526921
834.928	0.0203739	834.928	0.0628382			834.928	0.0535207
835.216	0.0124745	835.216	0.0627055			835.216	0.0529032
835.503	0.00230658	835.503	0.0613807			835.503	0.0522319
835.791	0.00107046	835.791	0.0622056			835.791	0.0532915
836.078	0.0132282	836.078	0.0624822			836.078	0.0516444
836.365	0.0127484	836.365	0.0625419			836.365	0.0523556
836.653	0.0199071	836.653	0.0617344			836.653	0.0544619
836.94	0.00776498	836.94	0.0606767			836.94	0.0527917
837.228	0.0186911	837.228	0.0597146			837.228	0.0516561
837.515	0.0194134	837.515	0.0603703			837.515	0.0528962
837.802	0.0130868	837.802	0.0600402			837.802	0.0525799
838.09	0.00145404	838.09	0.0599941			838.09	0.0533756
838.377	5.21339e-06	838.377	0.0590878			838.377	0.0514995
838.665	0	838.665	0.0597137			838.665	0.0521344
838.952	1.88612e-05	838.952	0.0586581			838.952	0.0506728
839.24	0.00665308	839.24	0.0593012			839.24	0.0500053
839.527	0.016129	839.527	0.0592201			839.527	0.04874
839.814	0.0267297	839.814	0.0599995			839.814	0.0477067
840.102	0.0156897	840.102	0.0591975			840.102	0.050201
840.389	0.019879	840.389	0.057131			840.389	0.048841
840.676	0.010759	840.676	0.0574221			840.676	0.0495861
840.964	0.0273373	840.964	0.0583526			840.964	0.0500369
841.251	0.0209565	841.251	0.0570258			841.251	0.0479525
841.539	0.0143683	841.539	0.0569374			841.539	0.0475373
841.826	0.0112329	841.826	0.0581821			841.826	0.0480111
842.113	0.0178442	842.113	0.0549071			842.113	0.0486257
842.401	0.0139829	842.401	0.0555991			842.401	0.0461215
842.688	0.0125972	842.688	0.055698			842.688	0.0461675
842.975	0.0166589	842.975	0.0560906			842.975	0.0474287
843.263	0.00909154	843.263	0.0554963			843.263	0.0469669
843.55	0.00828965	843.55	0.054373			843.55	0.0462245
843.837	0.0128722	843.837	0.0551459			843.837	0.0466238
844.125	0.0163656	844.125	0.0539223			844.125	0.046349
844.412	0.0180441	844.412	0.0551545			844.412	0.0448826
844.699	0.0229835	844.699	0.0529119			844.699	0.0451776
844.987	0.016036	844.987	0.0528287			844.987	0.0447904
845.274	0.0210746	845.274	0.052124			845.274	0.0445196
845.561	0.0216383	845.561	0.0524735			845.561	0.0444227
845.849	0.0125948	845.849	0.0530816			845.849	0.0441212
846.136	0.0127186	846.136	0.0522173			846.136	0.0435443
846.423	0.013427	846.423	0.0537654			846.423	0.0451688
846.71	0.0131282	846.71	0.0513147			846.71	0.0441128
846.998	0.0129365	846.998	0.0516193			846.998	0.0445905
847.285	0.0125089	847.285	0.0498489			847.285	0.044207
847.572	0.0104356	847.572	0.0515647			847.572	0.042279
847.86	0.0092862	847.86	0.0505115			847.86	0.0430842
848.147	0.0122784	848.147	0.0508897			848.147	0.0424056
848.434	0.0144798	848.434	0.0509479			848.434	0.0434169
848.721	0.00845322	848.721	0.0520042			848.721	0.0427853
849.009	0.00922601	849.009	0.0500307			849.009	0.0420092
849.296	0.00689168	849.296	0.0509184			849.296	0.0403318
849.583	0.0101217	849.583	0.0507653			849.583	0.0398473
849.87	0.0124819	849.87	0.0493812			849.87	0.0420191

## Sheet: Figure 1b right
Figure 1b right
An-T-1Cz				An-T-3PCz				T-3Cz-An				T-3Cz-Acr
Time_integral (s)	Integral	Time_fit (s)	Fit	Time_integral (s)	Integral	Time_fit (s)	Fit	Time_integral (s)	Integral	Time_fit (s)	Fit	Time_integral (s)	Integral	Time_fit (s)	Fit
1e-09	0	1e-09	0.0119342	1e-09	0	1e-09	-0.00612911	1e-09	0	1e-09	-9.1739e-06	1e-09	0	1e-09	0.00281198
5e-09	0.211779	1.0975e-09	0.0174159	5e-09	0.201315	1.0975e-09	-7.70279e-05	5e-09	0.00810799	1.0975e-09	0.000240377	5e-09	0.0553674	1.0975e-09	0.0041734
1e-08	0.418038	1.2045e-09	0.0233929	1e-08	0.42293	1.2045e-09	0.0065222	1e-08	0.0207047	1.2045e-09	0.000513708	1e-08	0.115826	1.2045e-09	0.00566364
1.5e-08	0.545665	1.32194e-09	0.0299058	1.5e-08	0.575863	1.32194e-09	0.0137135	1.5e-08	0.0318813	1.32194e-09	0.000813028	1.5e-08	0.169197	1.32194e-09	0.00729445
2e-08	0.635094	1.45083e-09	0.0369977	2e-08	0.684127	1.45083e-09	0.0215446	2e-08	0.0419549	1.45083e-09	0.00114074	2e-08	0.216327	1.45083e-09	0.00907861
2.5e-08	0.701629	1.59228e-09	0.0447142	2.5e-08	0.763102	1.59228e-09	0.0300658	2.5e-08	0.0508849	1.59228e-09	0.00149945	2.5e-08	0.257595	1.59228e-09	0.0110299
3e-08	0.751247	1.74753e-09	0.0531033	3e-08	0.820737	1.74753e-09	0.0393303	3e-08	0.0590057	1.74753e-09	0.00189199	3e-08	0.294522	1.74753e-09	0.0131634
3.5e-08	0.787907	1.91791e-09	0.0622151	3.5e-08	0.862327	1.91791e-09	0.0493937	3.5e-08	0.0665503	1.91791e-09	0.00232143	3.5e-08	0.327561	1.91791e-09	0.015495
4e-08	0.815613	2.1049e-09	0.0721019	4e-08	0.892499	2.1049e-09	0.0603139	4e-08	0.0736671	2.1049e-09	0.00279111	4e-08	0.357059	2.1049e-09	0.0180423
4.5e-08	0.836613	2.31013e-09	0.0828177	4.5e-08	0.914624	2.31013e-09	0.0721507	4.5e-08	0.0802394	2.31013e-09	0.00330461	4.5e-08	0.383744	2.31013e-09	0.020824
5e-08	0.853167	2.53536e-09	0.0944178	5e-08	0.93101	2.53536e-09	0.0849656	5e-08	0.0864393	2.53536e-09	0.00386583	5e-08	0.407871	2.53536e-09	0.0238601
5.5e-08	0.866019	2.78256e-09	0.106959	5.5e-08	0.94291	2.78256e-09	0.0988208	5.5e-08	0.0923819	2.78256e-09	0.00447895	5.5e-08	0.430182	2.78256e-09	0.0271722
6e-08	0.876106	3.05386e-09	0.120496	6e-08	0.951927	3.05386e-09	0.113779	6e-08	0.0980259	3.05386e-09	0.00514849	6e-08	0.450647	3.05386e-09	0.0307832
6.5e-08	0.884454	3.3516e-09	0.135086	6.5e-08	0.958654	3.3516e-09	0.129902	6.5e-08	0.103384	3.3516e-09	0.00587928	6.5e-08	0.469795	3.3516e-09	0.0347176
7e-08	0.891325	3.67838e-09	0.150783	7e-08	0.963652	3.67838e-09	0.147251	7e-08	0.108558	3.67838e-09	0.00667652	7e-08	0.487592	3.67838e-09	0.0390014
7.5e-08	0.896806	4.03702e-09	0.167638	7.5e-08	0.967413	4.03702e-09	0.165882	7.5e-08	0.113655	4.03702e-09	0.00754577	7.5e-08	0.504039	4.03702e-09	0.0436622
8e-08	0.901161	4.43062e-09	0.185698	8e-08	0.970192	4.43062e-09	0.185847	8e-08	0.118612	4.43062e-09	0.00849294	8e-08	0.519329	4.43062e-09	0.0487287
8.5e-08	0.904633	4.8626e-09	0.205004	8.5e-08	0.972288	4.8626e-09	0.207194	8.5e-08	0.123531	4.8626e-09	0.00952434	8.5e-08	0.533771	4.8626e-09	0.0542314
9e-08	0.907503	5.3367e-09	0.225589	9e-08	0.973903	5.3367e-09	0.229958	9e-08	0.128349	5.3367e-09	0.0106466	9e-08	0.54773	5.3367e-09	0.0602019
9.5e-08	0.910232	5.85702e-09	0.247476	9.5e-08	0.975165	5.85702e-09	0.254167	9.5e-08	0.133005	5.85702e-09	0.0118669	9.5e-08	0.560791	5.85702e-09	0.0666729
1e-07	0.912746	6.42807e-09	0.270676	1e-07	0.976179	6.42807e-09	0.279834	1e-07	0.137536	6.42807e-09	0.0131925	1e-07	0.571219	6.42807e-09	0.0736781
1.05e-07	0.914821	7.0548e-09	0.295185	1.05e-07	0.976992	7.0548e-09	0.306953	1.05e-07	0.142012	7.0548e-09	0.0146312	1.05e-07	0.581181	7.0548e-09	0.0812517
1.1e-07	0.916629	7.74264e-09	0.32098	1.1e-07	0.97763	7.74264e-09	0.335503	1.1e-07	0.146444	7.74264e-09	0.0161912	1.1e-07	0.592844	7.74264e-09	0.0894283
1.15e-07	0.918334	8.49753e-09	0.34802	1.15e-07	0.97818	8.49753e-09	0.365437	1.15e-07	0.150775	8.49753e-09	0.0178807	1.15e-07	0.603895	8.49753e-09	0.0982425
1.2e-07	0.919808	9.32603e-09	0.376237	1.2e-07	0.978639	9.32603e-09	0.396681	1.2e-07	0.155146	9.32603e-09	0.0197085	1.2e-07	0.614374	9.32603e-09	0.107728
1.325e-07	0.922755	1.02353e-08	0.40554	1.325e-07	0.979418	1.02353e-08	0.429136	1.25e-07	0.159528	1.02353e-08	0.0216834	1.25e-07	0.624694	1.02353e-08	0.117918
1.825e-07	0.93136	1.12332e-08	0.435807	1.825e-07	0.981107	1.12332e-08	0.462667	1.3e-07	0.163864	1.12332e-08	0.0238143	1.3e-07	0.634653	1.12332e-08	0.128842
2.325e-07	0.937668	1.23285e-08	0.466888	2.325e-07	0.982208	1.23285e-08	0.497106	1.35e-07	0.168101	1.23285e-08	0.0261103	1.35e-07	0.644361	1.23285e-08	0.140529
2.825e-07	0.943118	1.35305e-08	0.498598	2.825e-07	0.983226	1.35305e-08	0.532252	1.4e-07	0.172318	1.35305e-08	0.0285803	1.4e-07	0.653766	1.35305e-08	0.153003
3.325e-07	0.948168	1.48497e-08	0.530724	3.325e-07	0.984167	1.48497e-08	0.567865	1.45e-07	0.176547	1.48497e-08	0.0312333	1.45e-07	0.662875	1.48497e-08	0.166284
3.825e-07	0.952742	1.62975e-08	0.563019	3.825e-07	0.985062	1.62975e-08	0.603672	1.5e-07	0.180682	1.62975e-08	0.0340778	1.5e-07	0.671558	1.62975e-08	0.180386
4.325e-07	0.956841	1.78865e-08	0.595213	4.325e-07	0.985871	1.78865e-08	0.639368	1.55e-07	0.184773	1.78865e-08	0.0371223	1.55e-07	0.680005	1.78865e-08	0.195316
4.825e-07	0.960604	1.96304e-08	0.627008	4.825e-07	0.986618	1.96304e-08	0.674624	1.6e-07	0.18884	1.96304e-08	0.0403747	1.6e-07	0.688321	1.96304e-08	0.211074
5.325e-07	0.964099	2.15443e-08	0.658096	5.325e-07	0.987341	2.15443e-08	0.709088	1.65e-07	0.192943	2.15443e-08	0.0438423	1.65e-07	0.696257	2.15443e-08	0.227651
5.825e-07	0.967277	2.36449e-08	0.688156	5.825e-07	0.988019	2.36449e-08	0.742403	1.7e-07	0.196984	2.36449e-08	0.0475321	2.125e-07	0.76037	2.36449e-08	0.245028
6.325e-07	0.970112	2.59502e-08	0.716876	6.325e-07	0.988627	2.59502e-08	0.774211	1.75e-07	0.201009	2.59502e-08	0.0514502	2.625e-07	0.81066	2.59502e-08	0.263176
6.825e-07	0.972609	2.84804e-08	0.743959	6.825e-07	0.989193	2.84804e-08	0.804173	1.8e-07	0.205025	2.84804e-08	0.0556025	3.125e-07	0.849022	2.84804e-08	0.282053
7.325e-07	0.97479	3.12572e-08	0.769136	7.325e-07	0.989706	3.12572e-08	0.831981	1.85e-07	0.208969	3.12572e-08	0.0599941	3.625e-07	0.87852	3.12572e-08	0.301609
7.825e-07	0.976893	3.43047e-08	0.792186	7.825e-07	0.990126	3.43047e-08	0.857374	1.895e-07	0.212498	3.43047e-08	0.0646299	4.125e-07	0.901701	3.43047e-08	0.321783
8.325e-07	0.978853	3.76494e-08	0.812942	8.325e-07	0.990508	3.76494e-08	0.880154	2.395e-07	0.250378	3.76494e-08	0.069515	4.625e-07	0.919692	3.76494e-08	0.342502
8.825e-07	0.980506	4.13201e-08	0.831306	8.825e-07	0.990883	4.13201e-08	0.900197	2.895e-07	0.286389	4.13201e-08	0.0746544	5.125e-07	0.933455	4.13201e-08	0.363688
9.325e-07	0.981987	4.53488e-08	0.847255	9.325e-07	0.991244	4.53488e-08	0.917461	3.395e-07	0.320715	4.53488e-08	0.0800544	5.625e-07	0.944117	4.53488e-08	0.385257
1.0825e-06	0.985731	4.97702e-08	0.860843	1.0825e-06	0.992192	4.97702e-08	0.931991	3.895e-07	0.353406	4.97702e-08	0.0857225	6.125e-07	0.952367	4.97702e-08	0.407121
1.2325e-06	0.988595	5.46228e-08	0.8722	1.2325e-06	0.992934	5.46228e-08	0.943918	4.395e-07	0.384164	5.46228e-08	0.0916687	6.625e-07	0.958719	5.46228e-08	0.429195
1.3825e-06	0.990724	5.99484e-08	0.881519	1.3825e-06	0.993494	5.99484e-08	0.953445	4.895e-07	0.413472	5.99484e-08	0.0979059	7.125e-07	0.963647	5.99484e-08	0.451398
1.5325e-06	0.992324	6.57933e-08	0.889049	1.5325e-06	0.993961	6.57933e-08	0.960837	5.395e-07	0.441633	6.57933e-08	0.104451	7.625e-07	0.967562	6.57933e-08	0.473661
1.6825e-06	0.993668	7.22081e-08	0.895071	1.6825e-06	0.994353	7.22081e-08	0.966401	5.895e-07	0.468368	7.22081e-08	0.111326	8.125e-07	0.970726	7.22081e-08	0.495926
1.8325e-06	0.994752	7.92483e-08	0.899879	1.8325e-06	0.994662	7.92483e-08	0.970458	6.395e-07	0.493594	7.92483e-08	0.118559	8.875e-07	0.974397	7.92483e-08	0.518153
1.9825e-06	0.995599	8.69749e-08	0.903763	1.9825e-06	0.994933	8.69749e-08	0.973329	6.895e-07	0.517507	8.69749e-08	0.126183	1.1875e-06	0.982657	8.69749e-08	0.540321
2.1325e-06	0.996322	9.54548e-08	0.906989	2.1325e-06	0.995163	9.54548e-08	0.975309	7.395e-07	0.540296	9.54548e-08	0.13424	1.4875e-06	0.985892	9.54548e-08	0.562428
2.2825e-06	0.996912	1.04762e-07	0.909786	2.2825e-06	0.99533	1.04762e-07	0.976654	7.895e-07	0.562005	1.04762e-07	0.142779	1.7875e-06	0.987839	1.04762e-07	0.58449
2.4325e-06	0.997385	1.14976e-07	0.912341	2.4325e-06	0.995479	1.14976e-07	0.977575	8.395e-07	0.582746	1.14976e-07	0.151853	2.0875e-06	0.989312	1.14976e-07	0.606537
2.5825e-06	0.997731	1.26186e-07	0.914796	2.5825e-06	0.995619	1.26186e-07	0.978232	8.895e-07	0.602475	1.26186e-07	0.161525	2.3875e-06	0.990531	1.26186e-07	0.628608
2.7325e-06	0.998045	1.38489e-07	0.917254	2.7325e-06	0.995744	1.38489e-07	0.978739	9.395e-07	0.621203	1.38489e-07	0.171862	2.6875e-06	0.9916	1.38489e-07	0.65074
2.8825e-06	0.998351	1.51991e-07	0.919783	2.8825e-06	0.995856	1.51991e-07	0.979174	9.895e-07	0.63897	1.51991e-07	0.182934	2.9875e-06	0.992522	1.51991e-07	0.672961
3.0325e-06	0.998607	1.6681e-07	0.922422	3.0325e-06	0.995961	1.6681e-07	0.979585	1.1395e-06	0.687341	1.6681e-07	0.194813	3.2875e-06	0.993304	1.6681e-07	0.695282
3.1825e-06	0.998844	1.83074e-07	0.925197	3.1825e-06	0.996057	1.83074e-07	0.979999	1.2895e-06	0.72898	1.83074e-07	0.207574	3.5875e-06	0.993999	1.83074e-07	0.717688
3.4075e-06	0.999042	2.00923e-07	0.928115	3.4075e-06	0.996185	2.00923e-07	0.980431	1.4395e-06	0.764933	2.00923e-07	0.221288	3.8875e-06	0.994641	2.00923e-07	0.740128
3.9075e-06	0.999201	2.20513e-07	0.93118	3.9075e-06	0.996457	2.20513e-07	0.980888	1.5895e-06	0.796235	2.20513e-07	0.236026	4.1875e-06	0.995214	2.20513e-07	0.762517
4.4075e-06	0.999286	2.42013e-07	0.934388	4.4075e-06	0.996704	2.42013e-07	0.981375	1.7395e-06	0.823275	2.42013e-07	0.251852	4.4875e-06	0.995715	2.42013e-07	0.784732
5.4075e-06	0.999293	2.65609e-07	0.937732	4.9075e-06	0.996935	2.65609e-07	0.981892	1.8895e-06	0.846575	2.65609e-07	0.268826	4.7875e-06	0.996151	2.65609e-07	0.806619
5.9075e-06	0.999328	2.91505e-07	0.941199	5.4075e-06	0.997166	2.91505e-07	0.98244	2.0395e-06	0.866736	2.91505e-07	0.287001	5.0875e-06	0.99654	2.91505e-07	0.827994
7.4075e-06	0.999463	3.19927e-07	0.944774	5.9075e-06	0.997385	3.19927e-07	0.98302	2.1895e-06	0.884204	3.19927e-07	0.306421	5.4875e-06	0.996983	3.19927e-07	0.848657
7.9075e-06	0.999475	3.51119e-07	0.94844	6.4075e-06	0.997575	3.51119e-07	0.983631	2.3395e-06	0.899338	3.51119e-07	0.327123	6.9875e-06	0.998105	3.51119e-07	0.868398
8.4075e-06	0.999486	3.85353e-07	0.952173	6.9075e-06	0.997774	3.85353e-07	0.984272	2.4895e-06	0.912444	3.85353e-07	0.34913	8.4875e-06	0.998705	3.85353e-07	0.887014
9.9075e-06	0.999718	4.22924e-07	0.955946	7.4075e-06	0.998003	4.22924e-07	0.984941	2.6395e-06	0.923845	4.22924e-07	0.372452	9.9875e-06	0.999054	4.22924e-07	0.904313
		4.64159e-07	0.95973	7.9075e-06	0.998233	4.64159e-07	0.985637	2.7895e-06	0.93374	4.64159e-07	0.397085			4.64159e-07	0.920133
		5.09414e-07	0.963492	8.4075e-06	0.998449	5.09414e-07	0.986358	2.9395e-06	0.942286	5.09414e-07	0.423006			5.09414e-07	0.934344
		5.59081e-07	0.967195	8.9075e-06	0.998668	5.59081e-07	0.987098	3.0895e-06	0.949713	5.59081e-07	0.45017			5.59081e-07	0.946865
		6.13591e-07	0.970803	9.4075e-06	0.998863	6.13591e-07	0.987855	3.2395e-06	0.955949	6.13591e-07	0.478508			6.13591e-07	0.957664
		6.73415e-07	0.974277	9.9075e-06	0.999052	6.73415e-07	0.988623	3.4145e-06	0.961924	6.73415e-07	0.507927			6.73415e-07	0.966761
		7.39072e-07	0.97758			7.39072e-07	0.989396	3.9145e-06	0.974793	7.39072e-07	0.538302			7.39072e-07	0.974229
		8.11131e-07	0.980677			8.11131e-07	0.990169	4.4145e-06	0.983017	8.11131e-07	0.569478			8.11131e-07	0.980191
		8.90215e-07	0.983536			8.90215e-07	0.990933	4.9145e-06	0.988279	8.90215e-07	0.601268			8.90215e-07	0.984804
		9.7701e-07	0.986131			9.7701e-07	0.991682	5.4145e-06	0.991714	9.7701e-07	0.633453			9.7701e-07	0.988255
		1.07227e-06	0.988445			1.07227e-06	0.992407	5.9145e-06	0.99402	1.07227e-06	0.665782			1.07227e-06	0.990742
		1.17681e-06	0.990465			1.17681e-06	0.993101	6.4145e-06	0.99556	1.17681e-06	0.697977			1.17681e-06	0.992462
		1.29155e-06	0.992191			1.29155e-06	0.993757	6.9145e-06	0.996594	1.29155e-06	0.729737			1.29155e-06	0.9936
		1.41747e-06	0.993629			1.41747e-06	0.994367	7.4145e-06	0.99731	1.41747e-06	0.760744			1.41747e-06	0.994316
		1.55568e-06	0.994797			1.55568e-06	0.994926	7.9145e-06	0.997832	1.55568e-06	0.790672			1.55568e-06	0.994744
		1.70735e-06	0.995717			1.70735e-06	0.995429	8.4145e-06	0.998232	1.70735e-06	0.8192			1.70735e-06	0.994984
		1.87382e-06	0.99642			1.87382e-06	0.995873	8.9145e-06	0.99853	1.87382e-06	0.846023			1.87382e-06	0.995111
		2.05651e-06	0.996937			2.05651e-06	0.996257	9.4145e-06	0.998756	2.05651e-06	0.870866			2.05651e-06	0.995173
		2.25702e-06	0.997304			2.25702e-06	0.996581	9.9145e-06	0.998944	2.25702e-06	0.893497			2.25702e-06	0.995202
		2.47708e-06	0.997553			2.47708e-06	0.996848			2.47708e-06	0.913743			2.47708e-06	0.995214
		2.71859e-06	0.997714			2.71859e-06	0.997061			2.71859e-06	0.931499			2.71859e-06	0.995218
		2.98365e-06	0.997813			2.98365e-06	0.997227			2.98365e-06	0.946735			2.98365e-06	0.99522
		3.27455e-06	0.997871			3.27455e-06	0.997351			3.27455e-06	0.959499			3.27455e-06	0.99522
		3.59381e-06	0.997903			3.59381e-06	0.997441			3.59381e-06	0.969915			3.59381e-06	0.99522
		3.94421e-06	0.997919			3.94421e-06	0.997503			3.94421e-06	0.978174			3.94421e-06	0.99522
		4.32876e-06	0.997927			4.32876e-06	0.997545			4.32876e-06	0.984518			4.32876e-06	0.99522
		4.75081e-06	0.99793			4.75081e-06	0.997571			4.75081e-06	0.989225			4.75081e-06	0.99522
		5.21401e-06	0.997932			5.21401e-06	0.997587			5.21401e-06	0.992588			5.21401e-06	0.99522
		5.72237e-06	0.997932			5.72237e-06	0.997596			5.72237e-06	0.994891			5.72237e-06	0.99522
		6.28029e-06	0.997932			6.28029e-06	0.997601			6.28029e-06	0.996399			6.28029e-06	0.99522
		6.89261e-06	0.997932			6.89261e-06	0.997603			6.89261e-06	0.997338			6.89261e-06	0.99522
		7.56463e-06	0.997932			7.56463e-06	0.997604			7.56463e-06	0.997891			7.56463e-06	0.99522
		8.30218e-06	0.997932			8.30218e-06	0.997604			8.30218e-06	0.998197			8.30218e-06	0.99522
		9.11163e-06	0.997932			9.11163e-06	0.997605			9.11163e-06	0.998356			9.11163e-06	0.99522
		1e-05	0.997932			1e-05	0.997605			1e-05	0.998433			1e-05	0.99522

## Sheet: Figure 2a
Figure 2a
An-T-3PCz, toluene
Wavelength (nm)	0.4-1 ps	1-5 ps	5-10 ps	10-25 ps	25-50 ps	50-100 ps	100-250 ps	250-500 ps	500-1000 ps	1000-1850 ps
381.62	0.00122682	0.00119885	0.00117094	0.00096758	0.000589032	0.000129896	-3.92559e-05	-3.61872e-05	-9.26101e-06	-1.70462e-05
383.944	0.00126351	0.00124312	0.00116058	0.00101404	0.000599839	0.000174823	-7.36956e-05	-3.80005e-05	-1.80799e-05	-4.32915e-05
386.268	0.00140607	0.00132942	0.00126676	0.00109424	0.000682947	0.000200227	-4.86679e-05	-5.29427e-06	1.85557e-05	-1.04565e-05
388.592	0.00148985	0.00144862	0.00133939	0.00115316	0.000729089	0.000222132	-4.32724e-05	7.45585e-06	3.84923e-05	1.22658e-05
390.915	0.00155742	0.00148469	0.00138979	0.00121836	0.000765782	0.000232973	-3.46654e-05	2.66771e-05	6.24431e-05	4.12333e-05
393.239	0.00160701	0.0015191	0.00143472	0.00126613	0.000787482	0.000236797	-2.4196e-05	3.1651e-05	8.08779e-05	5.73354e-05
395.563	0.00162748	0.00152761	0.00144208	0.00129868	0.000783302	0.000242612	-8.22408e-06	3.51232e-05	9.20238e-05	6.82915e-05
397.887	0.0016136	0.00148051	0.00139895	0.00128086	0.000757886	0.00023584	-3.82052e-06	3.28549e-05	8.45103e-05	7.732e-05
400.211	0.00156654	0.00137851	0.00130696	0.00121571	0.000720157	0.000212028	-6.83818e-06	1.91442e-05	6.00944e-05	5.79725e-05
402.535	0.00149825	0.0012304	0.00118146	0.00110266	0.000658967	0.000182321	-6.84319e-06	6.31858e-06	3.33875e-05	3.87892e-05
404.859	0.00142987	0.00105397	0.0010271	0.000981335	0.000594866	0.000160045	-6.38914e-06	-5.15794e-06	-3.32289e-05	1.67653e-05
407.183	0.00125994	0.00087142	0.000832115	0.000829984	0.000510755	0.000137512	-1.16065e-05	-6.97054e-06	-3.93892e-05	1.80441e-06
409.507	0.00114121	0.000707411	0.000742461	0.000723015	0.000448715	0.000120421	-1.65451e-05	-3.85077e-06	-3.39455e-05	-8.44527e-06
411.831	0.00100375	0.000580039	0.00064032	0.000654499	0.000402321	0.000107633	-1.70316e-05	6.04041e-06	-1.23819e-05	6.8235e-06
414.155	0.000917918	0.00050838	0.000566244	0.000618398	0.000374863	9.03891e-05	-2.0805e-05	1.71152e-05	1.78468e-05	2.71738e-05
416.479	0.000821197	0.00041711	0.000488677	0.000584732	0.000353979	7.41602e-05	-1.43873e-05	2.93004e-05	5.58175e-05	6.20976e-05
418.803	0.000756032	0.000326468	0.000428377	0.000549348	0.000340066	3.68463e-05	-7.91328e-06	2.74399e-05	7.60859e-05	8.07603e-05
421.127	0.000687836	0.000217007	0.000330258	0.000462453	0.000294494	1.62686e-05	3.85675e-06	2.20788e-05	8.41248e-05	8.65129e-05
423.451	0.000640517	9.84995e-05	0.000207654	0.000362635	0.000260905	3.41483e-06	1.53497e-05	1.59379e-05	9.28779e-05	8.16529e-05
425.775	0.00055983	1.74649e-05	0.000132146	0.000249702	0.000193046	-6.4695e-06	2.14664e-05	1.1566e-05	8.99594e-05	6.72807e-05
428.099	0.000483633	-0.000100846	3.42588e-05	0.00013226	0.000147679	-2.43776e-05	-1.4904e-06	4.75885e-06	7.6973e-05	3.77975e-05
430.423	0.00039896	-0.000266988	-7.28002e-05	3.51379e-05	6.73095e-05	-4.15658e-05	-1.89694e-05	-8.33975e-06	6.05314e-05	2.20999e-05
432.746	0.00030016	-0.000344824	-0.000168876	-5.35256e-05	8.08299e-06	-6.98799e-05	-4.23314e-05	-2.1644e-05	4.74085e-05	1.33521e-05
435.07	0.000236942	-0.000422651	-0.000251388	-9.14221e-05	-3.38179e-05	-8.57814e-05	-4.364e-05	-1.95702e-05	3.6582e-05	2.13669e-05
437.394	0.000192705	-0.000462712	-0.000305815	-0.000124651	-4.26024e-05	-7.73755e-05	-2.80862e-05	-5.20791e-06	2.35261e-05	3.49876e-05
439.718	0.000173742	-0.00046298	-0.000312462	-0.000128309	-4.48823e-05	-6.96164e-05	-1.85007e-05	6.97893e-06	1.25678e-05	4.08772e-05
442.042	0.000177775	-0.000435842	-0.000296639	-0.000106529	-2.79284e-05	-4.27546e-05	-1.79002e-06	2.16443e-05	1.14192e-05	3.97377e-05
444.366	0.000205344	-0.000375515	-0.000248086	-7.18144e-05	-3.31616e-06	-3.45972e-05	1.39378e-06	2.69809e-05	3.60951e-06	3.31431e-05
446.69	0.000285476	-0.000285208	-0.000180638	-2.81193e-05	4.26435e-05	-1.94976e-05	3.59331e-06	2.31842e-05	1.00934e-06	2.34004e-05
449.014	0.000380269	-0.00018178	-8.60308e-05	6.35451e-05	8.82727e-05	-1.9985e-05	8.52192e-06	1.66315e-05	5.72789e-06	1.74127e-05
451.338	0.000476711	-3.84471e-05	4.37846e-05	0.000130734	0.000158424	-7.17998e-06	1.84617e-05	1.74026e-05	1.78826e-05	1.80036e-05
453.662	0.00065174	0.000162359	0.00023029	0.000264724	0.000223333	2.82779e-07	2.50082e-05	1.63167e-05	2.45635e-05	1.36289e-05
455.986	0.000778034	0.000377085	0.000316244	0.000331272	0.000254718	1.30389e-05	2.95765e-05	1.36559e-05	2.60731e-05	1.21628e-05
458.31	0.000869119	0.00051375	0.000439295	0.000395796	0.000282227	2.49408e-05	3.23994e-05	7.89616e-06	2.36034e-05	1.05358e-05
460.634	0.000935542	0.000585217	0.000490411	0.000429616	0.000293779	2.63964e-05	2.90808e-05	-5.42049e-06	1.65561e-05	7.37777e-06
462.958	0.000954879	0.000655422	0.000557974	0.000434689	0.000283844	1.84631e-05	2.34808e-05	-1.76857e-05	5.53379e-06	2.16961e-06
465.282	0.000951029	0.000688928	0.000569992	0.000426515	0.000263384	1.42402e-05	1.91858e-05	-2.10895e-05	1.75981e-06	-4.28018e-06
467.606	0.000902015	0.000680086	0.000556423	0.000404195	0.000241979	6.51481e-06	1.76544e-05	-1.81807e-05	7.57183e-06	-1.63309e-05
469.93	0.00079014	0.000622202	0.000501671	0.000357074	0.000176512	-1.1927e-05	1.19059e-05	-1.7897e-05	1.35294e-05	-3.17508e-05
472.254	0.000690475	0.000518066	0.000443028	0.000277001	0.000122792	-2.8044e-05	9.08555e-06	-1.31519e-05	1.81543e-05	-4.57834e-05
474.577	0.000464781	0.000399948	0.000284215	0.000148645	3.64344e-05	-4.88644e-05	6.63508e-06	-1.08243e-05	2.00208e-05	-5.6076e-05
476.901	0.000209475	0.000206337	8.03379e-05	3.34525e-05	-7.50928e-05	-7.51704e-05	2.2115e-06	-9.13233e-06	2.20854e-05	-5.37486e-05
479.225	-9.93158e-05	-4.38162e-05	-0.000191227	-0.000228057	-0.00019077	-0.000106075	-4.35163e-06	-3.3905e-06	1.69686e-05	-4.91545e-05
481.549	-0.000435068	-0.000377062	-0.000491211	-0.000470362	-0.000284934	-0.000133118	-8.06046e-06	7.40212e-06	1.28424e-05	-4.03598e-05
483.873	-0.000743765	-0.000655457	-0.000715623	-0.000667994	-0.000381741	-0.000162797	-2.028e-05	1.13958e-05	1.1337e-05	-3.28956e-05
486.197	-0.0010625	-0.000925745	-0.000973058	-0.000899566	-0.000481844	-0.000191916	-3.46011e-05	1.26685e-05	1.05177e-05	-2.89383e-05
488.521	-0.00131741	-0.00121008	-0.00120071	-0.00109577	-0.000580553	-0.000208184	-3.93705e-05	1.41139e-05	1.08892e-05	-3.00078e-05
490.845	-0.00159599	-0.00145866	-0.00139268	-0.00126697	-0.000644992	-0.000237818	-3.85108e-05	1.05875e-05	8.72976e-06	-2.93681e-05
493.169	-0.00185043	-0.0016502	-0.0015951	-0.00139092	-0.000712299	-0.000252598	-3.64518e-05	-2.03373e-07	7.23301e-06	-4.28101e-05
495.493	-0.00205849	-0.0018347	-0.00174919	-0.00148969	-0.000775549	-0.000274073	-3.2704e-05	-9.03123e-06	7.51725e-06	-5.32154e-05
497.817	-0.00226289	-0.00201177	-0.00186997	-0.00156469	-0.000820382	-0.000287254	-2.53858e-05	-1.19925e-05	7.20645e-06	-5.42694e-05
500.141	-0.00240408	-0.00210331	-0.00195838	-0.00162921	-0.00085441	-0.000297428	-2.21371e-05	-1.56309e-05	1.16875e-05	-4.85757e-05
502.465	-0.0025206	-0.00223276	-0.00203317	-0.00167734	-0.000873375	-0.000300872	-2.21982e-05	-1.49858e-05	1.62501e-05	-4.42791e-05
504.789	-0.00262419	-0.00229066	-0.00207714	-0.0017136	-0.000891162	-0.00030347	-2.02079e-05	-1.16279e-05	2.01512e-05	-4.397e-05
507.113	-0.00267644	-0.00236667	-0.00211855	-0.00173744	-0.000901735	-0.000311668	-2.03236e-05	-6.17801e-06	1.83359e-05	-4.70864e-05
509.437	-0.00273102	-0.00238913	-0.00214481	-0.00174602	-0.000903138	-0.000321174	-1.87828e-05	-9.30278e-06	1.97781e-05	-4.82371e-05
511.761	-0.00276626	-0.00241225	-0.00215671	-0.00174171	-0.000898939	-0.00033	-1.85702e-05	-1.46631e-05	1.72616e-05	-4.94222e-05
514.085	-0.00278669	-0.00241582	-0.00215919	-0.00172883	-0.000890627	-0.000335301	-2.09143e-05	-1.81074e-05	1.23664e-05	-5.00324e-05
516.408	-0.00279745	-0.00240625	-0.00215194	-0.00171438	-0.000877302	-0.000332358	-2.30834e-05	-1.70687e-05	7.5691e-06	-3.69159e-05
518.732	-0.00280151	-0.00238451	-0.00213532	-0.00166593	-0.000847443	-0.000326319	-2.31796e-05	-1.40186e-05	6.10351e-06	-2.40293e-05
521.056	-0.00280482	-0.00236487	-0.0021074	-0.00163306	-0.000822841	-0.00030735	-2.33518e-05	-1.19175e-05	4.60257e-08	-2.25627e-05
523.38	-0.00280828	-0.00235003	-0.00208233	-0.00161085	-0.00077783	-0.00029849	-2.77573e-05	-5.53815e-06	-2.01502e-06	-2.5707e-05
525.704	-0.00281004	-0.00232727	-0.00202489	-0.00157535	-0.000757154	-0.000292956	-4.048e-05	-5.43728e-06	-8.44996e-06	-3.05953e-05
528.028	-0.00280644	-0.00229496	-0.00196158	-0.00153167	-0.000730539	-0.000290073	-4.9046e-05	-9.30646e-06	-1.48349e-05	-4.70478e-05
530.352	-0.00279434	-0.00227069	-0.00191276	-0.00148343	-0.000706824	-0.000286509	-5.38048e-05	-1.35143e-05	-1.93965e-05	-5.99181e-05
532.676	-0.00276992	-0.00220331	-0.00185473	-0.00141468	-0.000689766	-0.000282445	-5.6341e-05	-1.94581e-05	-2.50445e-05	-7.12374e-05
535	-0.00274072	-0.00214727	-0.0017821	-0.00136622	-0.000659255	-0.000262907	-5.87402e-05	-2.97683e-05	-3.01078e-05	-7.97648e-05
537.324	-0.00270396	-0.00207108	-0.00168231	-0.00128541	-0.000633847	-0.000246274	-5.48519e-05	-3.31924e-05	-3.08171e-05	-7.87726e-05
539.648	-0.00266387	-0.00199741	-0.00161531	-0.00121592	-0.000592128	-0.000229388	-5.65914e-05	-3.14572e-05	-2.84461e-05	-7.63573e-05
541.972	-0.00263958	-0.0019102	-0.00149844	-0.00111748	-0.000557551	-0.00021147	-6.04059e-05	-3.0635e-05	-2.29431e-05	-7.01369e-05
544.296	-0.00261534	-0.00183272	-0.00141138	-0.00105127	-0.000524599	-0.000197257	-6.14305e-05	-2.55227e-05	-1.97059e-05	-6.25382e-05
546.62	-0.0025859	-0.00176793	-0.00134171	-0.00100609	-0.000486369	-0.000181451	-5.43528e-05	-1.45374e-05	-1.14788e-05	-4.90388e-05
548.944	-0.00255091	-0.00172433	-0.0012647	-0.000958452	-0.000469086	-0.000169089	-5.03262e-05	-8.85351e-06	-4.85146e-06	-4.0588e-05
551.268	-0.0025254	-0.00166393	-0.00117343	-0.000893855	-0.000441896	-0.000163477	-3.76051e-05	-9.6303e-06	-2.41378e-06	-3.50281e-05
553.592	-0.00250593	-0.00159086	-0.0011298	-0.000845124	-0.00041771	-0.000160074	-2.97851e-05	-1.02057e-05	-5.15463e-07	-3.32445e-05
555.915	-0.00249225	-0.00154743	-0.00107271	-0.000810804	-0.000394978	-0.000157564	-2.74942e-05	-1.09752e-05	1.09456e-07	-3.47387e-05
558.239	-0.00249136	-0.00149953	-0.00103037	-0.000775484	-0.000376286	-0.000160392	-2.67857e-05	-1.16171e-05	-7.42097e-06	-4.31443e-05
560.563	-0.00249613	-0.00145753	-0.000981007	-0.00075118	-0.000365314	-0.000162658	-2.98214e-05	-1.2008e-05	-1.56448e-05	-5.16763e-05
562.887	-0.00250101	-0.00143047	-0.00094833	-0.000727004	-0.000355716	-0.000165182	-3.01192e-05	-1.02071e-05	-2.05691e-05	-5.5643e-05
565.211	-0.00251552	-0.00141384	-0.000925846	-0.000710966	-0.000352318	-0.000161539	-3.27396e-05	-8.10029e-06	-2.75953e-05	-5.84574e-05
567.535	-0.0025371	-0.00141101	-0.000912502	-0.000698584	-0.000350754	-0.000155964	-3.12306e-05	-4.10474e-06	-2.81872e-05	-6.03263e-05
569.859	-0.00256844	-0.00142532	-0.000917946	-0.000694371	-0.000355126	-0.000148191	-3.33021e-05	-5.17025e-06	-2.0069e-05	-6.01114e-05
572.183	-0.00260222	-0.00145938	-0.000934079	-0.000704301	-0.00035934	-0.000142906	-3.80593e-05	-7.30831e-06	-1.21729e-05	-6.03615e-05
574.507	-0.00269505	-0.00150912	-0.000963254	-0.000728264	-0.000372466	-0.000142694	-4.31863e-05	-9.05683e-06	-4.60773e-07	-6.11005e-05
576.831	-0.00276458	-0.00156442	-0.000998628	-0.000765438	-0.000392402	-0.000149248	-4.31831e-05	-5.0978e-06	8.76686e-06	-6.01675e-05
579.155	-0.00290012	-0.0016318	-0.00104501	-0.000814547	-0.000412618	-0.00015522	-4.34798e-05	-2.08201e-06	1.12826e-05	-5.67287e-05
581.479	-0.0029923	-0.00169108	-0.00109945	-0.000881163	-0.000458973	-0.000162607	-4.00469e-05	2.3064e-06	8.51666e-06	-5.25512e-05
583.803	-0.00306327	-0.00175789	-0.00117396	-0.000918108	-0.000488918	-0.00017163	-3.37129e-05	5.79228e-06	3.71275e-06	-3.87684e-05
586.127	-0.00312747	-0.00183467	-0.00126173	-0.0010009	-0.000537064	-0.000178145	-2.78987e-05	7.41243e-06	-1.72128e-06	-2.64811e-05
588.451	-0.00321004	-0.00193461	-0.00132932	-0.00108171	-0.000577238	-0.000183676	-2.31501e-05	5.31037e-06	-5.76234e-06	-2.4204e-05
590.775	-0.0033256	-0.00203063	-0.00141527	-0.00118037	-0.000612112	-0.000194436	-2.07581e-05	2.04784e-06	-9.35333e-06	-2.69434e-05
593.099	-0.0034694	-0.00216818	-0.00152519	-0.00128521	-0.000684405	-0.000222451	-1.86579e-05	1.45677e-06	-8.96595e-06	-3.07684e-05
595.423	-0.00358738	-0.0022587	-0.00167097	-0.0013937	-0.000751334	-0.000238447	-1.59249e-05	3.08224e-06	-7.04824e-06	-3.38129e-05
597.746	-0.00366061	-0.00238297	-0.00178873	-0.00152146	-0.000819753	-0.000261533	-1.52919e-05	9.92986e-06	-1.4024e-06	-3.10638e-05
600.07	-0.00370896	-0.00242968	-0.00190529	-0.00159874	-0.000854619	-0.000273633	-1.29203e-05	1.59407e-05	3.8409e-06	-2.1903e-05
600.39	-0.00372824	-0.00248313	-0.00198559	-0.0016678	-0.000889885	-0.000280127	-1.06806e-05	2.41113e-05	1.71302e-05	-7.34175e-06
600.909	-0.00372943	-0.00251927	-0.00205674	-0.00171642	-0.000921238	-0.000271182	-8.00978e-06	2.91636e-05	2.37444e-05	4.98461e-06
601.429	-0.0037336	-0.00253984	-0.00208017	-0.0017453	-0.000935816	-0.000267582	-3.15321e-06	3.55695e-05	2.69359e-05	1.24194e-05
601.948	-0.00376086	-0.00256369	-0.00210526	-0.00176456	-0.000948761	-0.000266034	9.98816e-06	4.36146e-05	2.60656e-05	1.45094e-05
602.468	-0.00379021	-0.00259049	-0.00212511	-0.00178608	-0.000971568	-0.000269662	1.83821e-05	4.72753e-05	2.29389e-05	1.36904e-05
602.987	-0.0038222	-0.00261088	-0.00214092	-0.00181076	-0.000986514	-0.000273801	2.44359e-05	4.95775e-05	1.98373e-05	1.13374e-05
603.506	-0.00386527	-0.002625	-0.00216887	-0.00184164	-0.00100667	-0.000277142	2.67534e-05	5.11907e-05	1.69457e-05	1.10188e-05
604.026	-0.00389247	-0.00264979	-0.00220041	-0.00186635	-0.00102701	-0.000277483	2.56078e-05	4.99528e-05	1.54914e-05	1.22519e-05
604.545	-0.00391097	-0.00267869	-0.00222263	-0.00188783	-0.00104679	-0.000282559	1.55657e-05	4.3033e-05	1.39744e-05	1.24766e-05
605.065	-0.00394178	-0.00270976	-0.00223809	-0.00190889	-0.00105839	-0.000288142	6.3607e-06	3.68326e-05	1.26064e-05	1.41087e-05
605.584	-0.00397563	-0.00273613	-0.00225792	-0.00191817	-0.00106615	-0.00029777	-8.94852e-07	3.16021e-05	1.16007e-05	1.78985e-05
606.104	-0.00399699	-0.0027587	-0.00227211	-0.00193183	-0.00107338	-0.000305056	-4.57417e-06	2.67012e-05	1.17196e-05	1.95403e-05
606.623	-0.00403854	-0.00278653	-0.0022865	-0.00194906	-0.00108234	-0.000309458	-6.24793e-06	2.30219e-05	1.15329e-05	2.05392e-05
607.143	-0.00406144	-0.00281173	-0.00229943	-0.00196575	-0.00108613	-0.000309565	-2.83091e-06	2.20871e-05	1.39817e-05	2.33104e-05
607.662	-0.00408547	-0.00284497	-0.00230958	-0.00198387	-0.00108769	-0.000305378	1.1565e-06	2.09263e-05	1.8797e-05	2.64317e-05
608.182	-0.00409719	-0.00287103	-0.002329	-0.00200075	-0.00108794	-0.000298303	4.00996e-06	1.9808e-05	2.27616e-05	2.87344e-05
608.701	-0.00411444	-0.00289231	-0.00234551	-0.00201883	-0.00109056	-0.000296046	5.24202e-06	2.15034e-05	2.80364e-05	3.06101e-05
609.221	-0.00412626	-0.00293235	-0.00236652	-0.00203648	-0.00109307	-0.000293403	8.30102e-06	2.39386e-05	3.30345e-05	3.24507e-05
609.74	-0.00414765	-0.00295462	-0.00238993	-0.00205616	-0.00110238	-0.000291538	9.63346e-06	2.87835e-05	3.70177e-05	3.40988e-05
610.26	-0.00416204	-0.00297011	-0.00241689	-0.0020833	-0.00111904	-0.000291729	8.30149e-06	3.43394e-05	3.89739e-05	3.42721e-05
610.779	-0.00418746	-0.00298816	-0.00244245	-0.00209498	-0.00114005	-0.000292121	5.70772e-06	3.79775e-05	4.00344e-05	3.63384e-05
611.299	-0.00422093	-0.00301004	-0.00247431	-0.00212106	-0.001164	-0.000292014	2.86554e-06	3.67454e-05	4.0448e-05	3.73248e-05
611.818	-0.00425771	-0.00303943	-0.00251546	-0.00215349	-0.0011913	-0.000292814	-1.74512e-06	3.30999e-05	4.13309e-05	3.69572e-05
612.338	-0.00428716	-0.00306463	-0.00256315	-0.00219555	-0.00120638	-0.00029553	-5.44105e-06	2.69614e-05	4.13686e-05	3.62749e-05
612.857	-0.00430553	-0.00308529	-0.00260038	-0.00221812	-0.00121951	-0.000299037	-5.83301e-06	2.15519e-05	4.14115e-05	3.51867e-05
613.377	-0.00432626	-0.00310814	-0.00263575	-0.00224322	-0.00123039	-0.000304744	-5.03528e-06	1.98072e-05	4.28661e-05	3.3929e-05
613.896	-0.00435424	-0.00313029	-0.00266351	-0.00226459	-0.00123609	-0.000311871	-5.45619e-06	2.23825e-05	4.38289e-05	3.31142e-05
614.416	-0.00439098	-0.0031537	-0.00268729	-0.00228385	-0.00123966	-0.000318354	-6.84043e-06	2.89112e-05	4.46755e-05	3.54569e-05
614.935	-0.00441507	-0.00317592	-0.00270749	-0.00230308	-0.00124268	-0.000327806	-7.49292e-06	3.24624e-05	4.60455e-05	3.94863e-05
615.455	-0.00444273	-0.00319927	-0.00273442	-0.00232224	-0.00124522	-0.000336781	-8.78332e-06	3.56736e-05	4.49287e-05	4.55105e-05
615.974	-0.00445982	-0.00321613	-0.00275648	-0.00234487	-0.00124552	-0.000341435	-8.1028e-06	3.68891e-05	4.13293e-05	4.6673e-05
616.494	-0.00448243	-0.00323682	-0.00277696	-0.00236928	-0.00124757	-0.000343594	-4.93298e-06	3.62677e-05	3.97268e-05	4.88878e-05
617.013	-0.00449656	-0.00325529	-0.00278971	-0.00238106	-0.00125172	-0.000346485	-1.06147e-06	3.49889e-05	3.8323e-05	4.76937e-05
617.532	-0.00451447	-0.00327489	-0.00280976	-0.00240522	-0.00125955	-0.000351628	2.09423e-06	3.56884e-05	3.61899e-05	4.27168e-05
618.052	-0.00452351	-0.00329448	-0.00283532	-0.00241782	-0.0012767	-0.000355707	6.86848e-06	3.81663e-05	3.52182e-05	3.79674e-05
618.571	-0.00453223	-0.00331973	-0.00285567	-0.00243403	-0.00129424	-0.000358246	1.25729e-05	3.86603e-05	3.73442e-05	3.5952e-05
619.091	-0.00453752	-0.00334242	-0.00287506	-0.00245397	-0.00130812	-0.000361299	1.71418e-05	4.3862e-05	3.9844e-05	3.94712e-05
619.61	-0.00454074	-0.00335966	-0.00289029	-0.00247001	-0.00132196	-0.000360807	2.23888e-05	4.53361e-05	4.0721e-05	4.3824e-05
620.13	-0.00454192	-0.00337874	-0.00290637	-0.00248022	-0.00133189	-0.000357644	2.83159e-05	4.65661e-05	3.98503e-05	4.6482e-05
620.649	-0.00454495	-0.00340063	-0.00292223	-0.00248911	-0.00134184	-0.000353246	2.83614e-05	4.5537e-05	3.87531e-05	4.77917e-05
621.169	-0.00454914	-0.00341511	-0.00294263	-0.00249691	-0.00135163	-0.000348344	2.41109e-05	4.1261e-05	3.46966e-05	4.23639e-05
621.688	-0.00455685	-0.0034315	-0.00296746	-0.00250373	-0.00136061	-0.00034627	1.63526e-05	3.46303e-05	3.32969e-05	3.46906e-05
622.208	-0.00456523	-0.00344855	-0.00298497	-0.00250901	-0.00136688	-0.000345942	5.73602e-06	3.12423e-05	2.98673e-05	3.06694e-05
622.727	-0.00457883	-0.00346684	-0.00300263	-0.00252362	-0.0013711	-0.000346828	-1.04755e-05	2.81299e-05	2.97336e-05	3.60761e-05
623.247	-0.00458503	-0.00348219	-0.00301537	-0.00253226	-0.00137058	-0.000351606	-1.66015e-05	2.65775e-05	3.08868e-05	4.36894e-05
623.766	-0.00459549	-0.00350168	-0.00302364	-0.00254624	-0.00137365	-0.000356041	-2.61251e-05	2.61905e-05	3.16928e-05	5.01341e-05
624.286	-0.00460141	-0.00351743	-0.00303557	-0.00256001	-0.00138038	-0.00035773	-2.8871e-05	2.53289e-05	3.18896e-05	5.74574e-05
624.805	-0.00460548	-0.00353509	-0.00305112	-0.00257653	-0.00138821	-0.000358303	-2.61359e-05	2.4058e-05	3.36993e-05	6.63657e-05
625.325	-0.00460624	-0.00354544	-0.00306695	-0.00258807	-0.00139508	-0.000359868	-1.85534e-05	2.26355e-05	3.70136e-05	6.89628e-05
625.844	-0.00460802	-0.00355348	-0.00307941	-0.00259846	-0.00140122	-0.000364452	-8.93926e-06	1.98786e-05	3.99352e-05	7.11825e-05
626.364	-0.00461198	-0.0035621	-0.00308896	-0.00260398	-0.00140209	-0.000372718	-2.3316e-06	1.60294e-05	4.30006e-05	7.20835e-05
626.883	-0.00461939	-0.00357467	-0.00309951	-0.00261742	-0.00140096	-0.000382882	5.51634e-09	1.13342e-05	4.55722e-05	6.94228e-05
627.403	-0.00462936	-0.00358424	-0.00311283	-0.0026341	-0.00140281	-0.000403126	-2.10504e-06	6.45948e-06	4.6347e-05	6.02035e-05
627.922	-0.00464325	-0.00360204	-0.00312663	-0.00265605	-0.00140925	-0.000407266	-1.28528e-06	6.84858e-06	4.73165e-05	5.95934e-05
628.442	-0.00465522	-0.00361503	-0.00314602	-0.00267143	-0.00141632	-0.000406087	-1.79105e-06	1.08662e-05	4.95593e-05	5.63716e-05
628.961	-0.00466172	-0.00362787	-0.00316615	-0.00269001	-0.00142365	-0.000402121	7.95336e-07	2.40808e-05	4.96144e-05	5.73258e-05
629.481	-0.00466261	-0.00363771	-0.00318013	-0.00270433	-0.00143373	-0.000393904	2.7129e-06	3.13996e-05	4.84102e-05	5.97234e-05
630	-0.00466187	-0.00364843	-0.00319278	-0.00271318	-0.00144218	-0.000388208	3.03511e-06	3.95446e-05	4.66229e-05	6.12912e-05
630.519	-0.00465926	-0.00366631	-0.00320585	-0.00272124	-0.0014552	-0.000383994	-2.9316e-06	4.13032e-05	4.25077e-05	5.79436e-05
631.039	-0.00465611	-0.00368547	-0.00321826	-0.00272367	-0.00146657	-0.000383065	-7.57418e-06	3.85939e-05	3.7484e-05	5.27703e-05
631.558	-0.0046542	-0.00369739	-0.00323804	-0.00272689	-0.00147748	-0.000381052	-1.50895e-05	3.55924e-05	3.70404e-05	4.9543e-05
632.078	-0.00465279	-0.00370439	-0.00325702	-0.00272915	-0.00148929	-0.000372336	-1.65376e-05	3.47372e-05	3.77075e-05	4.65089e-05
632.597	-0.00464902	-0.00371382	-0.00327621	-0.00273168	-0.00149806	-0.000364946	-1.68635e-05	3.59031e-05	3.85058e-05	3.98154e-05
633.117	-0.00464401	-0.00372142	-0.00329064	-0.00273713	-0.00150313	-0.000363838	-1.37326e-05	3.61324e-05	3.841e-05	3.40826e-05
633.636	-0.00463877	-0.00372833	-0.00329922	-0.00274206	-0.00150225	-0.000365542	-6.74735e-06	3.97129e-05	3.95999e-05	2.93867e-05
634.156	-0.00462988	-0.00373273	-0.00331494	-0.00274656	-0.00149553	-0.000365287	2.03235e-06	4.26125e-05	4.4924e-05	2.67431e-05
634.675	-0.0046154	-0.00373563	-0.0033253	-0.00275123	-0.00148487	-0.000364379	9.47532e-06	4.76809e-05	5.00816e-05	2.67963e-05
635.195	-0.00461007	-0.00374077	-0.00333953	-0.00275395	-0.00148424	-0.000363354	1.75271e-05	4.76347e-05	5.30463e-05	3.05679e-05
635.714	-0.00460899	-0.00374979	-0.00335582	-0.00275926	-0.00148592	-0.000361716	2.07311e-05	5.04704e-05	5.21351e-05	3.29857e-05
636.234	-0.00461522	-0.00376353	-0.00337038	-0.00276816	-0.0014953	-0.000360937	2.02848e-05	4.72542e-05	5.30698e-05	3.48114e-05
636.753	-0.00462449	-0.00378477	-0.0033959	-0.00277725	-0.00150586	-0.000367328	1.67397e-05	4.26861e-05	4.57413e-05	3.00815e-05
637.273	-0.00464654	-0.00381042	-0.00341488	-0.00279435	-0.00151647	-0.000376957	1.20706e-05	3.21554e-05	4.11984e-05	2.75287e-05
637.792	-0.00465299	-0.00382336	-0.00342679	-0.00281061	-0.00151943	-0.000390532	8.54019e-06	2.47944e-05	3.92796e-05	1.79449e-05
638.312	-0.00465775	-0.00384026	-0.00343638	-0.00282852	-0.00152344	-0.000408437	6.1099e-06	2.25408e-05	4.23312e-05	1.62045e-05
638.831	-0.00465848	-0.00386157	-0.00344636	-0.00285127	-0.00152571	-0.000425943	2.59534e-06	2.14352e-05	4.50198e-05	1.42674e-05
639.351	-0.00465769	-0.00387898	-0.00345461	-0.00288457	-0.00153122	-0.000434483	-5.02301e-06	2.14259e-05	4.46289e-05	1.45726e-05
639.87	-0.00466061	-0.00390726	-0.00348135	-0.00290325	-0.00154224	-0.000443648	-1.03287e-05	1.84633e-05	4.11096e-05	1.78434e-05
640.39	-0.0046713	-0.00392437	-0.00351116	-0.00292201	-0.00155659	-0.000452268	-2.4439e-05	1.25344e-05	3.85125e-05	2.54621e-05
640.909	-0.00468663	-0.00394562	-0.00353291	-0.00293511	-0.00157359	-0.000459697	-3.6428e-05	6.33039e-06	3.54221e-05	3.09351e-05
641.429	-0.00469568	-0.00397153	-0.00355026	-0.00294767	-0.00159647	-0.000456961	-3.96359e-05	-5.17231e-07	3.04902e-05	3.4337e-05
641.948	-0.00470332	-0.00398122	-0.0035626	-0.00296472	-0.00160777	-0.000453461	-4.53456e-05	-8.19556e-06	2.93364e-05	3.87964e-05
642.468	-0.00470701	-0.00399315	-0.00357202	-0.00297296	-0.00162125	-0.00044321	-4.86479e-05	-9.88216e-06	3.13999e-05	4.31155e-05
642.987	-0.00470202	-0.00400132	-0.00357547	-0.00298195	-0.0016246	-0.000439948	-4.90454e-05	-8.16757e-06	3.32627e-05	4.63745e-05
643.506	-0.00469753	-0.00400872	-0.00358609	-0.00298962	-0.00162281	-0.000436918	-4.93624e-05	-5.64748e-06	3.38539e-05	4.76823e-05
644.026	-0.00469155	-0.00401902	-0.0035944	-0.00299171	-0.00162241	-0.000436853	-4.92317e-05	-5.10143e-06	3.27544e-05	4.62103e-05
644.545	-0.00468828	-0.00403448	-0.00360899	-0.00299429	-0.0016248	-0.000439488	-4.74395e-05	-4.8524e-07	3.40695e-05	4.53354e-05
645.065	-0.0046826	-0.00405187	-0.00362195	-0.00300105	-0.00163089	-0.000441886	-4.29237e-05	3.12542e-06	3.66115e-05	3.74211e-05
645.584	-0.00467446	-0.00406806	-0.00364174	-0.00300677	-0.0016401	-0.000446207	-3.44784e-05	4.94128e-06	3.98382e-05	2.78979e-05
646.104	-0.00466375	-0.00407884	-0.00365465	-0.00301107	-0.00164841	-0.000449027	-2.3426e-05	9.27725e-06	4.21387e-05	2.39851e-05
646.623	-0.00464796	-0.00408616	-0.00366874	-0.00301862	-0.00165466	-0.000451731	-9.10671e-06	1.70824e-05	4.84635e-05	2.24649e-05
647.143	-0.00463834	-0.00408579	-0.00368117	-0.003023	-0.00165181	-0.000452532	-2.86578e-06	2.14728e-05	5.32491e-05	2.49893e-05
647.662	-0.00462577	-0.00408848	-0.00368767	-0.00302287	-0.00164841	-0.000456282	2.1375e-06	3.19617e-05	5.6219e-05	2.71235e-05
648.182	-0.00461745	-0.00408541	-0.00369153	-0.00302436	-0.00164646	-0.000455914	4.21151e-06	4.14861e-05	5.61897e-05	3.00874e-05
648.701	-0.00461379	-0.00409076	-0.00369437	-0.00303611	-0.00164941	-0.000455065	2.79163e-06	4.81567e-05	5.51677e-05	3.17478e-05
649.221	-0.0046135	-0.00409417	-0.00370222	-0.00304966	-0.00165437	-0.000452723	1.26333e-06	5.04762e-05	5.41337e-05	3.22117e-05
649.74	-0.00461755	-0.00410255	-0.00371937	-0.00306621	-0.00166351	-0.000457883	-1.02996e-06	5.26425e-05	4.95959e-05	2.95775e-05
650.26	-0.00462224	-0.00410555	-0.00373785	-0.00308231	-0.0016695	-0.000461575	1.27146e-06	4.90446e-05	4.60775e-05	2.6816e-05
650.779	-0.00462347	-0.00411399	-0.0037619	-0.00309948	-0.00167328	-0.000463306	2.03466e-07	4.50626e-05	4.40268e-05	2.1483e-05
651.299	-0.00461962	-0.00411212	-0.00377734	-0.00310679	-0.00167299	-0.000462813	-3.48734e-06	4.49622e-05	4.48207e-05	2.14629e-05
651.818	-0.00460564	-0.00411186	-0.00379046	-0.00311031	-0.00166847	-0.000459656	-9.74453e-06	4.83625e-05	4.61912e-05	2.47419e-05
652.338	-0.00458048	-0.00411016	-0.00379602	-0.00311639	-0.00166409	-0.000455769	-1.44971e-05	4.7195e-05	4.94295e-05	3.0125e-05
652.857	-0.00455523	-0.00410703	-0.00379955	-0.00312323	-0.00166087	-0.00045595	-2.12614e-05	4.44252e-05	4.97663e-05	3.8591e-05
653.377	-0.00453857	-0.00410595	-0.00380677	-0.00312987	-0.0016606	-0.000457277	-2.71929e-05	3.76204e-05	5.03762e-05	4.61152e-05
653.896	-0.00452806	-0.0041115	-0.00381948	-0.00313079	-0.00166264	-0.000462936	-3.16843e-05	3.45456e-05	4.97019e-05	4.75485e-05
654.416	-0.00452714	-0.00411663	-0.0038248	-0.00313222	-0.00166712	-0.00046866	-3.47354e-05	2.66407e-05	4.58574e-05	4.567e-05
654.935	-0.00452956	-0.00412069	-0.00382913	-0.00313224	-0.00167224	-0.0004694	-3.74056e-05	2.19751e-05	4.15721e-05	4.18731e-05
655.455	-0.00453031	-0.00412616	-0.00383359	-0.003132	-0.00167939	-0.000462258	-3.89981e-05	1.73184e-05	3.92614e-05	3.38188e-05
655.974	-0.00452398	-0.00413302	-0.00383871	-0.00313448	-0.00168617	-0.000455195	-4.07565e-05	9.42508e-06	3.58417e-05	2.91457e-05
656.494	-0.00451476	-0.00413926	-0.00384444	-0.00313978	-0.00169191	-0.000453097	-3.84188e-05	1.44284e-06	3.41438e-05	2.51197e-05
657.013	-0.00450413	-0.00414514	-0.0038477	-0.00315249	-0.00169579	-0.00045512	-3.43237e-05	1.73029e-07	3.29128e-05	1.82219e-05
657.532	-0.00449219	-0.00415657	-0.00385259	-0.00316391	-0.00169852	-0.000459982	-3.22757e-05	-9.5176e-07	3.51785e-05	1.68069e-05
658.052	-0.004485	-0.00417409	-0.0038549	-0.00317901	-0.00170134	-0.000461408	-2.68397e-05	1.49835e-06	3.6371e-05	1.71949e-05
658.571	-0.00448086	-0.00418692	-0.00385739	-0.0031873	-0.00170528	-0.000461576	-2.14495e-05	7.57811e-06	3.46763e-05	1.81188e-05
659.091	-0.00447942	-0.00419928	-0.00386299	-0.00319386	-0.00171062	-0.000460462	-1.98398e-05	1.41907e-05	3.04747e-05	1.73964e-05
659.61	-0.00448345	-0.00420929	-0.00387316	-0.00319623	-0.00171745	-0.00046199	-2.22437e-05	1.13107e-05	2.01531e-05	1.39575e-05
660.13	-0.00449037	-0.00421839	-0.00389007	-0.00319518	-0.00172635	-0.000459798	-2.23784e-05	1.04029e-05	1.28254e-05	1.0308e-05
660.649	-0.0044905	-0.00422259	-0.00391112	-0.00319617	-0.00172935	-0.0004648	-2.85671e-05	9.72236e-06	9.51044e-06	6.6633e-06
661.169	-0.00449423	-0.00422546	-0.0039321	-0.0032026	-0.0017287	-0.000466606	-3.12312e-05	1.10834e-05	1.48284e-05	4.82375e-06
661.688	-0.00449863	-0.00422679	-0.00394169	-0.00320965	-0.00172592	-0.000467594	-3.04752e-05	1.45061e-05	2.13066e-05	8.83649e-06
662.208	-0.00450207	-0.00422816	-0.00395303	-0.00321783	-0.00172055	-0.000464913	-2.42387e-05	2.43781e-05	2.94075e-05	1.56213e-05
662.727	-0.00449981	-0.00423069	-0.00396094	-0.00322241	-0.00171633	-0.00046474	-1.85988e-05	2.95862e-05	3.15121e-05	1.85652e-05
663.247	-0.00450274	-0.0042341	-0.00396781	-0.00322345	-0.00171451	-0.000471762	-1.31377e-05	3.34948e-05	3.02224e-05	1.89538e-05
663.766	-0.00450467	-0.00423832	-0.00397163	-0.00322247	-0.0017147	-0.000474543	-1.15286e-05	3.63625e-05	2.21135e-05	1.9543e-05
664.286	-0.00450441	-0.00424232	-0.00397613	-0.00322649	-0.00171901	-0.000477544	-1.05983e-05	3.66866e-05	1.86095e-05	2.00192e-05
664.805	-0.00450398	-0.00424472	-0.00397986	-0.00323536	-0.00172088	-0.000475432	-1.28083e-05	3.49243e-05	1.59594e-05	1.79412e-05
665.325	-0.00451105	-0.00424936	-0.00398823	-0.00325151	-0.00172578	-0.000473825	-1.63708e-05	3.32215e-05	1.53006e-05	1.76233e-05
665.844	-0.00451963	-0.00425696	-0.00399742	-0.00326459	-0.00173268	-0.000473918	-2.19851e-05	3.00032e-05	1.40275e-05	1.72833e-05
666.364	-0.00452303	-0.00426282	-0.00401192	-0.00328159	-0.00174157	-0.000477086	-2.78317e-05	2.49164e-05	1.28058e-05	1.54334e-05
666.883	-0.004522	-0.00427554	-0.00401727	-0.0033033	-0.00175132	-0.000481758	-2.94864e-05	2.07674e-05	1.22757e-05	9.07984e-06
667.403	-0.00452011	-0.00428456	-0.00402645	-0.00331399	-0.00175347	-0.000490127	-3.02197e-05	2.08293e-05	1.62921e-05	8.30436e-06
667.922	-0.00451307	-0.00429245	-0.00403126	-0.00332147	-0.00175895	-0.000495122	-3.0856e-05	2.42276e-05	2.03574e-05	8.08057e-06
668.442	-0.00450204	-0.00429668	-0.00403396	-0.00332474	-0.0017626	-0.000498144	-2.96213e-05	3.28045e-05	3.70538e-05	9.56873e-06
668.961	-0.00449185	-0.00429733	-0.00403932	-0.00332145	-0.00176895	-0.000497489	-2.68622e-05	3.87489e-05	4.53954e-05	1.32948e-05
669.481	-0.0044894	-0.00429931	-0.004047	-0.00331569	-0.00177417	-0.000491954	-2.66477e-05	4.96002e-05	5.14395e-05	1.8607e-05
670	-0.00449067	-0.00430163	-0.0040508	-0.0033135	-0.0017845	-0.000483653	-2.75346e-05	5.24948e-05	5.40704e-05	2.41101e-05
670.519	-0.004495	-0.00430517	-0.00406211	-0.00331389	-0.00179244	-0.000478777	-2.84929e-05	5.24891e-05	5.2452e-05	2.79754e-05
671.039	-0.00450328	-0.00430828	-0.00406715	-0.00331558	-0.0017999	-0.000477704	-2.96738e-05	5.00683e-05	4.68273e-05	2.92376e-05
671.558	-0.00451347	-0.0043199	-0.00407062	-0.00332088	-0.00180428	-0.000475099	-3.20946e-05	4.68429e-05	4.57359e-05	3.2637e-05
672.078	-0.00451703	-0.00433405	-0.00406925	-0.00332447	-0.00180478	-0.000474476	-3.24098e-05	4.36415e-05	5.00469e-05	3.61624e-05
672.597	-0.00451973	-0.00434219	-0.00407019	-0.00332787	-0.00180277	-0.000469748	-3.05753e-05	4.11686e-05	5.46618e-05	3.84083e-05
673.117	-0.00452137	-0.00435041	-0.00407111	-0.00332781	-0.00179878	-0.000462479	-2.43227e-05	4.53883e-05	5.96736e-05	3.6537e-05
673.636	-0.00452505	-0.00435175	-0.00407184	-0.00332274	-0.00179462	-0.000456456	-2.17478e-05	4.43862e-05	6.60551e-05	3.49118e-05
674.156	-0.00452754	-0.00435209	-0.00408609	-0.00331725	-0.00179185	-0.000458499	-1.82669e-05	4.07936e-05	6.90281e-05	3.2651e-05
674.675	-0.00453232	-0.00435543	-0.00409688	-0.00332198	-0.00179181	-0.000470048	-1.64784e-05	3.36088e-05	6.67361e-05	3.08214e-05
675.195	-0.00453872	-0.00436006	-0.00410814	-0.00333197	-0.00179259	-0.000485671	-1.40546e-05	3.2136e-05	5.95049e-05	2.94928e-05
675.714	-0.00454712	-0.00436711	-0.00411959	-0.00335121	-0.00179475	-0.000500588	-1.53802e-05	3.11259e-05	5.13391e-05	2.99281e-05
676.234	-0.00455387	-0.00437935	-0.00412913	-0.00336498	-0.00179683	-0.000510554	-1.53829e-05	3.10396e-05	4.25862e-05	2.88894e-05
676.753	-0.00456365	-0.00439345	-0.00413966	-0.00338422	-0.0017995	-0.000509518	-1.63253e-05	3.31428e-05	2.9966e-05	2.89742e-05
677.273	-0.00456943	-0.00440114	-0.00415457	-0.00339611	-0.00180301	-0.000499191	-1.25422e-05	3.61778e-05	2.52626e-05	2.22718e-05
677.792	-0.00457921	-0.00440848	-0.00416652	-0.00340142	-0.00181189	-0.000486658	-1.00308e-05	3.51075e-05	2.23799e-05	1.55243e-05
678.312	-0.00458758	-0.00441262	-0.00418259	-0.00340562	-0.00181912	-0.000476416	-5.83306e-06	3.06388e-05	1.98891e-05	7.7411e-06
678.831	-0.00459689	-0.00441606	-0.0041995	-0.003411	-0.0018328	-0.000472575	-2.04544e-06	2.85199e-05	1.6991e-05	3.36542e-06
679.351	-0.00460626	-0.00442295	-0.00420959	-0.00341764	-0.00183835	-0.000474683	8.24353e-07	2.73673e-05	1.44733e-05	4.07365e-07
679.87	-0.00461558	-0.00443802	-0.00421631	-0.00342621	-0.00183701	-0.000492012	-1.44512e-06	2.62544e-05	1.2671e-05	-3.71263e-07
680.39	-0.00461919	-0.00445066	-0.00421862	-0.00343461	-0.00183365	-0.000496122	-6.41239e-06	2.67327e-05	1.24333e-05	1.41953e-06
680.909	-0.0046199	-0.00445645	-0.00421621	-0.00344109	-0.00182115	-0.0004989	-1.0495e-05	2.82402e-05	1.47553e-05	6.39604e-06
681.429	-0.00461993	-0.00446305	-0.00421523	-0.00344683	-0.00181363	-0.00049719	-1.13859e-05	2.84896e-05	1.97595e-05	1.23194e-05
681.948	-0.00462097	-0.00446811	-0.00421705	-0.00344992	-0.00180905	-0.000495951	-1.10944e-05	2.88651e-05	2.91222e-05	1.89489e-05
682.468	-0.00462007	-0.00447087	-0.00422103	-0.00345167	-0.00181039	-0.000490838	-1.03115e-05	3.01225e-05	3.76144e-05	2.78769e-05
682.987	-0.00461793	-0.00447245	-0.00422555	-0.00345282	-0.00181071	-0.000489686	-1.06561e-05	3.32128e-05	4.263e-05	3.57635e-05
683.506	-0.00461658	-0.00447608	-0.00422922	-0.00345966	-0.00181343	-0.000494936	-6.57668e-06	3.52584e-05	4.45384e-05	4.21512e-05
684.026	-0.00461745	-0.00448256	-0.00423257	-0.00346983	-0.00181902	-0.000498039	-7.6017e-06	3.82863e-05	4.42962e-05	4.69597e-05
684.545	-0.00462183	-0.0044922	-0.00423505	-0.00348146	-0.0018272	-0.000500219	-8.1292e-06	4.0301e-05	4.17817e-05	5.14217e-05
685.065	-0.00463052	-0.0045005	-0.00423717	-0.00350253	-0.00183834	-0.000504516	-8.38195e-06	4.33717e-05	3.91734e-05	5.19192e-05
685.584	-0.00465586	-0.00451332	-0.00424286	-0.0035099	-0.00184566	-0.000509028	-7.41515e-06	4.57282e-05	3.68903e-05	5.09399e-05
686.104	-0.00466723	-0.00452268	-0.00425226	-0.00351899	-0.00185161	-0.000512796	-7.42506e-06	4.83619e-05	3.60966e-05	4.89636e-05
686.623	-0.0046817	-0.00453111	-0.00426245	-0.00352567	-0.00185424	-0.000514945	-6.64134e-06	5.01289e-05	3.35468e-05	4.61599e-05
687.143	-0.00468791	-0.00453905	-0.00427624	-0.00353068	-0.00186051	-0.000515802	6.35059e-08	5.04277e-05	2.91056e-05	3.77725e-05
687.662	-0.00469551	-0.00455012	-0.00430136	-0.00353597	-0.00187028	-0.000516233	4.10081e-06	4.6347e-05	2.44954e-05	2.94993e-05
688.182	-0.00469846	-0.00456385	-0.00431474	-0.00354147	-0.00188295	-0.000513314	3.61107e-06	4.01772e-05	2.14269e-05	2.42616e-05
688.701	-0.00470523	-0.0045769	-0.00432321	-0.00355075	-0.00189304	-0.000507397	2.02015e-06	3.02081e-05	2.23044e-05	1.98722e-05
689.221	-0.00470758	-0.00458573	-0.00432992	-0.00355754	-0.00190105	-0.00049946	3.26209e-06	2.27059e-05	2.79365e-05	1.39295e-05
689.74	-0.00471101	-0.00458916	-0.00433121	-0.00356427	-0.00189962	-0.000490904	2.86544e-06	2.39832e-05	3.45084e-05	8.2651e-06
690.26	-0.00471362	-0.00459113	-0.00433489	-0.00357414	-0.00189158	-0.000483075	5.79107e-06	3.1904e-05	3.99754e-05	4.30669e-06
690.779	-0.00470964	-0.00459093	-0.00433501	-0.00358332	-0.00188482	-0.000478551	1.05961e-05	4.65638e-05	4.4265e-05	2.72212e-06
691.299	-0.00470486	-0.00458982	-0.0043364	-0.00358735	-0.00188139	-0.00047724	1.67462e-05	5.84683e-05	4.33513e-05	2.57102e-08
691.818	-0.00470217	-0.0045897	-0.00433699	-0.00358676	-0.00188049	-0.00048028	1.76754e-05	6.7982e-05	3.96426e-05	5.44966e-07
692.338	-0.00470564	-0.0045932	-0.00434448	-0.00358802	-0.00188249	-0.000484141	1.82855e-05	7.0623e-05	3.45139e-05	8.64104e-08
692.857	-0.00470824	-0.00459654	-0.00435273	-0.00357951	-0.00188706	-0.000488749	1.71022e-05	6.53773e-05	2.916e-05	2.38206e-06
693.377	-0.00471648	-0.00459798	-0.00436196	-0.00357004	-0.00189082	-0.000492601	1.12995e-05	5.97686e-05	2.30928e-05	5.03958e-06
693.896	-0.00472369	-0.00459949	-0.0043697	-0.00356151	-0.00189505	-0.000497514	5.02891e-06	5.39854e-05	2.39355e-05	9.19529e-06
694.416	-0.00472671	-0.00459997	-0.00437812	-0.0035545	-0.00189773	-0.000501463	-7.94443e-08	5.11064e-05	2.76036e-05	1.75866e-05
694.935	-0.00472266	-0.0045949	-0.00438023	-0.00354539	-0.00189729	-0.000502705	-4.05257e-06	4.9663e-05	3.18064e-05	2.57381e-05
695.455	-0.00471641	-0.00459107	-0.00438224	-0.00354025	-0.00188987	-0.000502192	-5.07712e-06	4.87896e-05	3.52093e-05	3.10444e-05
695.974	-0.00471123	-0.00458462	-0.00437997	-0.00353429	-0.00187838	-0.000498808	-2.63974e-06	4.86319e-05	3.706e-05	3.45031e-05
696.494	-0.00470553	-0.00458131	-0.00437566	-0.00352617	-0.00186086	-0.000492548	-5.84555e-08	4.60463e-05	3.31544e-05	3.60162e-05
697.013	-0.00469965	-0.00457529	-0.00436781	-0.00351806	-0.00185565	-0.000487379	2.31827e-06	4.60458e-05	2.99636e-05	3.6414e-05
697.532	-0.00469412	-0.00457214	-0.00436234	-0.00350806	-0.00185225	-0.000484874	1.50807e-06	4.31944e-05	2.97057e-05	3.49199e-05
698.052	-0.00468698	-0.00456775	-0.00434729	-0.00349753	-0.00185667	-0.000483306	3.00639e-07	4.32947e-05	3.15463e-05	3.52232e-05
698.571	-0.00468019	-0.00456646	-0.00433507	-0.00348879	-0.00186251	-0.000486285	-1.96109e-06	4.2696e-05	3.12083e-05	3.54561e-05
699.091	-0.00466984	-0.00456532	-0.00432683	-0.00348409	-0.00186939	-0.000492083	-2.24586e-06	3.97177e-05	2.9882e-05	3.57314e-05
699.61	-0.00466075	-0.00456602	-0.00432276	-0.00348203	-0.00187186	-0.000499478	-1.78521e-06	3.67901e-05	2.72454e-05	3.55888e-05
700.13	-0.00465277	-0.00456522	-0.00431509	-0.00348102	-0.00186933	-0.000507399	-1.88319e-07	3.63571e-05	2.38469e-05	3.468e-05
700.649	-0.0046494	-0.00456393	-0.00430948	-0.0034846	-0.00186607	-0.000517832	1.94284e-07	3.50379e-05	2.03364e-05	3.23209e-05
701.169	-0.00464275	-0.00456113	-0.00430229	-0.00349075	-0.00186185	-0.00052589	5.02882e-07	3.31238e-05	1.80807e-05	2.567e-05
701.688	-0.00463214	-0.00455537	-0.00429606	-0.00349528	-0.00185968	-0.000526386	-8.98954e-07	3.21191e-05	1.83575e-05	2.18251e-05
702.208	-0.00461936	-0.00454834	-0.00428683	-0.00350409	-0.00185262	-0.000523887	-3.41043e-07	3.16424e-05	2.18696e-05	1.95294e-05
702.727	-0.00460746	-0.00453797	-0.00427793	-0.00350569	-0.00184341	-0.000518665	3.45933e-06	3.4062e-05	2.8326e-05	1.70012e-05
703.247	-0.00458383	-0.00452558	-0.0042652	-0.00350258	-0.00183592	-0.000505335	9.43485e-06	3.88437e-05	3.59235e-05	1.83813e-05
703.766	-0.004559	-0.0045053	-0.00425892	-0.00349391	-0.00182704	-0.000493653	1.20681e-05	4.39024e-05	3.94388e-05	2.32428e-05
704.286	-0.00454998	-0.0044934	-0.00425307	-0.00347973	-0.0018205	-0.000485683	1.0492e-05	4.67504e-05	4.30627e-05	2.51979e-05
704.805	-0.00453131	-0.00448227	-0.00425006	-0.0034703	-0.00181893	-0.000480313	3.72969e-06	4.47653e-05	4.31375e-05	2.82063e-05
705.325	-0.00452525	-0.00447408	-0.00424599	-0.00346201	-0.00182023	-0.000475427	-9.09576e-06	4.19337e-05	4.08513e-05	3.12981e-05
705.844	-0.00451496	-0.00446993	-0.00424123	-0.0034552	-0.00181797	-0.000471244	-1.62774e-05	3.36364e-05	3.99444e-05	3.36756e-05
706.364	-0.00450305	-0.00446435	-0.00423495	-0.00344525	-0.00180796	-0.000466857	-2.13387e-05	3.05794e-05	4.03731e-05	3.95005e-05
706.883	-0.00449323	-0.00446169	-0.00422703	-0.00343968	-0.00179893	-0.000460879	-2.12986e-05	3.04507e-05	4.28864e-05	4.5823e-05
707.403	-0.00449073	-0.00445911	-0.00422403	-0.00343338	-0.00178484	-0.000454193	-1.64814e-05	3.42919e-05	4.2823e-05	5.29611e-05
707.922	-0.00448612	-0.00445662	-0.00422051	-0.00342681	-0.0017773	-0.000448561	-8.89517e-06	3.84183e-05	4.33224e-05	5.83222e-05
708.442	-0.00448252	-0.00444965	-0.00421787	-0.00342045	-0.00177427	-0.000448661	-4.48158e-06	4.12185e-05	4.32308e-05	6.31429e-05
708.961	-0.00447709	-0.00444138	-0.00421291	-0.00341119	-0.00177831	-0.000454008	1.23219e-06	4.36318e-05	4.22515e-05	6.22615e-05
709.481	-0.00446726	-0.00443418	-0.00420776	-0.0034018	-0.00178377	-0.000457809	5.52205e-06	4.24361e-05	3.80735e-05	5.87904e-05
710	-0.00444995	-0.0044183	-0.00420265	-0.00339771	-0.00178269	-0.000467351	7.30628e-06	4.18651e-05	3.56863e-05	5.3514e-05
710.519	-0.00444116	-0.00440941	-0.00419738	-0.00339429	-0.00178293	-0.000472089	7.20741e-06	3.92797e-05	3.15416e-05	4.96444e-05
711.039	-0.00442924	-0.00440196	-0.00419387	-0.00339073	-0.00178285	-0.000474334	6.06698e-06	3.8116e-05	2.91496e-05	4.4567e-05
711.558	-0.00442162	-0.00439577	-0.00418963	-0.00338609	-0.0017814	-0.000470884	4.1287e-06	3.77791e-05	2.78744e-05	4.08639e-05
712.078	-0.00441014	-0.00438789	-0.00418324	-0.00337804	-0.00177892	-0.000465671	2.64165e-06	4.15893e-05	2.82084e-05	3.91926e-05
712.597	-0.00439687	-0.00437612	-0.00417305	-0.00336792	-0.00177612	-0.000459655	2.27865e-06	4.51361e-05	2.97422e-05	4.05017e-05
713.117	-0.00438168	-0.00435879	-0.0041584	-0.00335474	-0.0017705	-0.00045691	2.17717e-06	4.86932e-05	3.32116e-05	4.1758e-05
713.636	-0.00436734	-0.00434664	-0.00414767	-0.00334386	-0.0017614	-0.000455543	9.69062e-07	5.10931e-05	3.37605e-05	4.24416e-05
714.156	-0.00435373	-0.00433413	-0.00413578	-0.00333813	-0.0017497	-0.000457453	1.28743e-06	5.08588e-05	3.21593e-05	4.07821e-05
714.675	-0.00434207	-0.00432454	-0.00412685	-0.00332956	-0.00174245	-0.000459369	1.89537e-06	4.91649e-05	3.12707e-05	3.77538e-05
715.195	-0.0043309	-0.00431891	-0.00411863	-0.0033239	-0.00173669	-0.000461236	1.646e-06	4.88038e-05	3.10261e-05	3.33688e-05
715.714	-0.00432056	-0.00431088	-0.00410678	-0.00331289	-0.00173311	-0.000459837	7.53901e-07	4.98613e-05	3.12801e-05	2.91585e-05
716.234	-0.00431019	-0.00430155	-0.00408781	-0.00330543	-0.00172883	-0.000457206	-5.82309e-07	5.20479e-05	3.43525e-05	2.75855e-05
716.753	-0.00429854	-0.00428971	-0.00407779	-0.00329415	-0.00172352	-0.000450458	-2.07922e-06	5.27784e-05	3.86392e-05	2.87054e-05
717.273	-0.0042876	-0.00427782	-0.00406706	-0.00328834	-0.00171668	-0.000442375	-3.84503e-06	5.17894e-05	4.13444e-05	2.99687e-05
717.792	-0.00427517	-0.00425969	-0.00405821	-0.00328189	-0.00171308	-0.000436325	-3.61406e-06	5.12961e-05	4.14501e-05	3.0759e-05
718.312	-0.00426588	-0.00424915	-0.00405315	-0.00327742	-0.00171344	-0.000433125	-2.57151e-06	4.82527e-05	3.97798e-05	3.11577e-05
718.831	-0.00424408	-0.00423271	-0.00404544	-0.0032691	-0.00171528	-0.000432262	-4.37671e-07	4.61544e-05	3.7614e-05	2.76977e-05
719.351	-0.00423061	-0.00422301	-0.00403722	-0.00326062	-0.0017184	-0.00043446	7.063e-08	4.40236e-05	3.39374e-05	2.51701e-05
719.87	-0.00421695	-0.00421609	-0.00402615	-0.00325037	-0.00172075	-0.000437999	-4.38079e-07	4.1917e-05	3.08398e-05	2.22926e-05
720.39	-0.00420402	-0.00420675	-0.00401925	-0.00323726	-0.00171787	-0.000441891	-1.07255e-06	3.90439e-05	2.94502e-05	2.08756e-05
720.909	-0.0041887	-0.00419647	-0.00400698	-0.00322976	-0.00171059	-0.000444185	-8.89095e-07	3.64807e-05	2.90117e-05	2.06025e-05
721.429	-0.00417466	-0.004186	-0.0039944	-0.00321952	-0.00170384	-0.00044412	9.18826e-07	3.37758e-05	2.71534e-05	2.06126e-05
721.948	-0.00415877	-0.00417161	-0.00398215	-0.00320999	-0.00169502	-0.000440767	1.70775e-06	3.18208e-05	2.61252e-05	2.10811e-05
722.468	-0.00414137	-0.00415736	-0.00396652	-0.00319752	-0.00168606	-0.000439686	2.6093e-06	3.146e-05	2.48727e-05	2.29501e-05
722.987	-0.00411908	-0.00413457	-0.00395499	-0.00318102	-0.00167821	-0.000433898	1.76972e-06	3.16159e-05	2.32199e-05	2.26216e-05
723.506	-0.0040989	-0.00411265	-0.00393186	-0.00316441	-0.00167254	-0.000433161	5.05691e-07	3.17816e-05	2.07461e-05	2.00852e-05
724.026	-0.00408085	-0.00408634	-0.00390566	-0.00314512	-0.00166459	-0.000431023	-2.07759e-06	3.18894e-05	1.98245e-05	1.79919e-05
724.545	-0.00405782	-0.00406988	-0.00388214	-0.00312956	-0.00165487	-0.0004301	-4.30125e-06	3.37487e-05	2.28972e-05	1.5829e-05
725.065	-0.00403428	-0.00404373	-0.00385389	-0.00311187	-0.00164489	-0.000427055	-5.0627e-06	3.52718e-05	2.58426e-05	1.36083e-05
725.584	-0.00400812	-0.00402361	-0.00383734	-0.00308638	-0.00163527	-0.000427329	-5.67263e-06	3.7358e-05	2.7641e-05	1.38558e-05
726.104	-0.00398569	-0.00399861	-0.00381613	-0.00306862	-0.00161933	-0.000428161	-5.51485e-06	3.89245e-05	2.92998e-05	1.50016e-05
726.623	-0.00396274	-0.0039735	-0.00380008	-0.00305191	-0.00161042	-0.000433056	-6.56161e-06	3.97724e-05	2.88163e-05	1.61221e-05
727.143	-0.00393815	-0.00395506	-0.00377407	-0.00303206	-0.00159277	-0.000438367	-5.973e-06	3.89992e-05	2.57395e-05	1.62214e-05
727.662	-0.00392244	-0.00392975	-0.00375295	-0.00301396	-0.0015769	-0.000440916	-4.30828e-06	3.73078e-05	2.2907e-05	1.59739e-05
728.182	-0.00388225	-0.00389842	-0.00372019	-0.00299559	-0.00155837	-0.000440512	-2.72958e-06	3.56031e-05	2.13504e-05	1.59868e-05
728.701	-0.00384823	-0.00387768	-0.00369618	-0.00296984	-0.00155083	-0.000430676	-5.84441e-07	3.24325e-05	2.16624e-05	1.57019e-05
729.221	-0.00382313	-0.0038543	-0.00367469	-0.00295083	-0.00153892	-0.000422443	1.20683e-06	2.93596e-05	2.2326e-05	1.60132e-05
729.74	-0.00380404	-0.00382643	-0.00365421	-0.00292459	-0.00153389	-0.000413639	9.75794e-07	2.81751e-05	2.29437e-05	1.72105e-05
730.26	-0.00377981	-0.00380343	-0.00362461	-0.00290142	-0.00152324	-0.000407498	4.35022e-07	2.82354e-05	2.2218e-05	1.91189e-05
730.779	-0.00374465	-0.00376848	-0.00359467	-0.00287653	-0.00151249	-0.000402463	1.58735e-06	2.81494e-05	2.22925e-05	2.04577e-05
731.299	-0.00371279	-0.00373923	-0.00355766	-0.00285017	-0.00149672	-0.000396694	3.7545e-06	2.86054e-05	2.2487e-05	2.33059e-05
731.818	-0.00369665	-0.00371016	-0.00352514	-0.00283105	-0.00148517	-0.000394386	8.11185e-06	3.07599e-05	2.34057e-05	2.30826e-05
732.338	-0.00367105	-0.00367018	-0.00348497	-0.00281211	-0.00147453	-0.000392795	9.88504e-06	3.24918e-05	2.43229e-05	2.36618e-05
732.857	-0.0036355	-0.00363641	-0.00345755	-0.00277916	-0.00146468	-0.000392226	1.07922e-05	3.25546e-05	2.58267e-05	2.3829e-05
733.377	-0.00359702	-0.00361268	-0.00343711	-0.00276642	-0.00145485	-0.00039006	9.51425e-06	3.2131e-05	2.75522e-05	2.39954e-05
733.896	-0.00357155	-0.00358931	-0.00341625	-0.00274682	-0.00143764	-0.000386702	5.5412e-06	3.21509e-05	2.94391e-05	2.34849e-05
734.416	-0.00354165	-0.00355891	-0.0033905	-0.00272653	-0.00142673	-0.000381929	4.12539e-06	3.09525e-05	3.02934e-05	2.40658e-05
734.935	-0.00352145	-0.00352773	-0.00336045	-0.00270863	-0.00141288	-0.000374998	2.38391e-06	3.07759e-05	3.02787e-05	2.25873e-05
735.455	-0.00350204	-0.00349819	-0.00333082	-0.0026832	-0.00140341	-0.000369866	2.23148e-06	3.02805e-05	2.88723e-05	1.95884e-05
735.974	-0.00347416	-0.00346665	-0.00329996	-0.00265655	-0.00138789	-0.000367673	3.08675e-06	3.06106e-05	2.68215e-05	1.38683e-05
736.494	-0.0034428	-0.00343676	-0.00326757	-0.00263145	-0.00137599	-0.000362808	3.98456e-06	3.13157e-05	2.35658e-05	9.14761e-06
737.013	-0.00341844	-0.0034122	-0.00324561	-0.00261258	-0.00136455	-0.000359875	3.80935e-06	3.18394e-05	2.11108e-05	5.73558e-06
737.532	-0.00339717	-0.00339205	-0.00323185	-0.00259695	-0.00135339	-0.000356064	2.25712e-06	3.21648e-05	1.93379e-05	2.06242e-06
738.052	-0.00337996	-0.00336472	-0.00320528	-0.00257199	-0.00134141	-0.00035389	7.17576e-07	3.18841e-05	1.83448e-05	6.58043e-07
738.571	-0.0033556	-0.00333174	-0.00317805	-0.00254661	-0.0013284	-0.000350983	5.48721e-07	3.23812e-05	1.79575e-05	3.73275e-07
739.091	-0.00332494	-0.00331415	-0.00315269	-0.00252364	-0.00132001	-0.000348346	1.71013e-06	3.25922e-05	1.72725e-05	2.12572e-06
739.61	-0.00330201	-0.00329177	-0.00312208	-0.00250197	-0.00130616	-0.00034341	4.79144e-06	3.28064e-05	1.68134e-05	4.31174e-06

## Sheet: Figure 2b
Figure 2b
An-T-3PCz, MeCN
Wavelength (nm)	0.4-1 ps	1-5 ps	5-10 ps	10-25 ps	25-50 ps	50-100 ps	100-250 ps	250-500 ps	500-1000 ps	1000-1850 ps
380.004	0.003595	0.003281	0.00306	0.002418	0.001533	0.000797	6.62e-05	-0.00018	6.28e-05	9.34e-05
380.82	0.003546	0.003427	0.003025	0.00255	0.001343	0.000718	0.000118	-4.7e-05	7.7e-05	6.43e-05
381.636	0.003227	0.003272	0.003066	0.002483	0.001103	0.000397	-6.7e-06	-0.00014	-0.00017	-0.00016
382.453	0.003176	0.003274	0.003013	0.002494	0.001142	0.000266	-0.00012	-0.00027	-0.00019	-0.00012
383.269	0.003535	0.003491	0.003223	0.002723	0.001188	0.000576	2.12e-05	-0.00026	-1.7e-05	-8.7e-05
384.085	0.003742	0.003573	0.003374	0.002705	0.001307	0.000647	7.68e-05	-0.00029	2.97e-05	-9.1e-05
384.901	0.003704	0.003452	0.003233	0.002577	0.001447	0.000503	7.22e-05	-0.00028	-0.00015	-0.00012
385.717	0.003677	0.003421	0.003204	0.002549	0.001531	0.0006	7.91e-05	-0.00015	-4.9e-05	-7.9e-05
386.533	0.003587	0.003426	0.003083	0.002622	0.001283	0.000486	8.76e-05	-3.4e-05	1e-05	-0.00014
387.349	0.003546	0.003413	0.003077	0.002711	0.001269	0.000414	0.000143	-6e-05	-8.5e-05	-0.00015
388.165	0.003518	0.003336	0.003072	0.002668	0.001293	0.000365	6.17e-05	-7.8e-05	-7.1e-06	-6.8e-05
388.981	0.003618	0.003302	0.003068	0.002646	0.001339	0.000337	2.2e-05	-5.3e-05	-4.8e-05	7.36e-05
389.796	0.003485	0.003311	0.002921	0.002361	0.001324	0.000281	2.69e-05	-3.8e-05	8.23e-05	0.000117
390.612	0.00327	0.003097	0.002742	0.002007	0.001194	0.00025	-6.5e-05	-3.8e-05	1.84e-05	8.43e-05
391.428	0.002987	0.002775	0.002534	0.001704	0.000872	0.000164	-0.00012	-0.00016	-0.00013	-0.00018
392.243	0.002903	0.002643	0.002413	0.001759	0.000826	-3.7e-05	-4.7e-05	-0.00019	-0.00018	-0.00029
393.059	0.002827	0.002603	0.00232	0.001853	0.000944	0.000131	4.05e-05	-5.6e-05	-0.00013	-0.00017
393.874	0.002787	0.002598	0.002274	0.001783	0.000818	0.000391	0.000118	9.56e-05	7.84e-06	7.78e-05
394.69	0.002522	0.002389	0.002039	0.001495	0.000737	0.0004	0.000168	7.2e-05	-4.8e-05	-7.1e-05
395.505	0.002453	0.002286	0.00192	0.001296	0.000833	0.000337	8.71e-05	5.8e-05	1.57e-05	-0.00014
396.32	0.002315	0.002167	0.001731	0.001224	0.00076	0.000367	7.44e-05	1.06e-05	0.000119	-0.00019
397.135	0.002112	0.001942	0.001411	0.001094	0.000486	0.000265	9.22e-05	-0.00018	-0.0001	-0.00026
397.951	0.001944	0.001765	0.001328	0.000834	0.000334	0.000205	-2.5e-05	-0.00027	-0.00019	-0.00025
398.766	0.001711	0.001653	0.001367	0.000809	0.000318	0.000131	-1.5e-05	-0.00024	-0.00012	-9.4e-05
399.581	0.001625	0.001613	0.001333	0.00081	0.000405	0.000127	-2.7e-05	-0.00018	-4e-05	-4e-05
400.396	0.001731	0.001547	0.00131	0.000723	0.000463	0.000144	3.44e-05	-9.4e-05	1.66e-05	1.19e-05
401.211	0.001795	0.00144	0.00117	0.000735	0.000535	0.000215	0.000136	7.97e-05	0.000216	-1.6e-06
402.026	0.001718	0.001416	0.001135	0.000729	0.000527	0.000258	0.000173	0.000168	0.000108	4.91e-05
402.841	0.001458	0.001303	0.00096	0.000603	0.000364	0.000141	5.82e-05	3.8e-05	-4.3e-05	6.47e-05
403.656	0.001274	0.001183	0.000827	0.000477	0.000206	-0.00011	2.01e-05	-6.7e-05	-7.8e-05	-7.4e-05
404.47	0.001253	0.001124	0.000963	0.000365	0.000331	-4.9e-05	4.64e-05	-7.1e-05	-2.8e-05	-7.2e-05
405.285	0.001382	0.001185	0.001065	0.000425	0.000391	0.000152	5.08e-05	2.87e-05	9.21e-06	-6.5e-05
406.1	0.001418	0.001097	0.001123	0.000558	0.000324	0.00016	7.81e-05	7.98e-05	2.86e-05	3.6e-05
406.914	0.001384	0.001066	0.001114	0.000448	0.000362	0.000185	0.000102	-5.9e-05	0.000108	5.03e-05
407.729	0.001364	0.001123	0.001066	0.00049	0.000416	0.000214	9.1e-05	6.36e-05	0.000112	3.29e-05
408.543	0.001131	0.001163	0.000988	0.000535	0.000357	0.000205	8.92e-05	1.89e-05	0.000118	0.000112
409.358	0.001134	0.001129	0.000931	0.000508	0.00024	0.000153	-3.8e-05	-6.8e-05	9.12e-05	0.000102
410.172	0.001155	0.001007	0.001001	0.000424	0.000188	9.9e-05	-0.00014	-0.00011	1.39e-05	6.14e-05
410.986	0.001084	0.000926	0.000953	0.000514	0.000102	0.000127	-7.5e-05	-8.2e-05	-5e-05	-4.8e-05
411.8	0.001062	0.000941	0.000865	0.000466	0.000146	0.000115	2.39e-05	-3.3e-05	-5.1e-05	-9.7e-06
412.615	0.001034	0.001013	0.000812	0.000356	0.000149	0.000108	5.24e-05	-8.3e-05	-8.9e-05	2.8e-05
413.429	0.000966	0.001085	0.000836	0.00041	0.000325	0.000111	0.000136	-5.1e-05	-4.2e-06	2.05e-05
414.243	0.001081	0.001012	0.000815	0.000377	0.000321	7.55e-05	6.77e-05	-5.7e-05	-4.5e-05	9.09e-05
415.057	0.001064	0.001007	0.000798	0.000408	0.000275	1.76e-05	5.98e-05	-0.00011	4.43e-05	3.06e-05
415.871	0.001104	0.000955	0.000727	0.000452	0.000184	1.73e-06	1.62e-05	-0.00019	1.53e-05	-6.9e-05
416.685	0.001037	0.000853	0.00066	0.000416	9.89e-05	-6e-05	-4.6e-05	-0.00023	-1.9e-05	-0.00014
417.498	0.000924	0.000802	0.0007	0.00039	8.7e-05	-4.7e-05	-2.1e-05	-0.0002	-6.2e-05	-0.00014
418.312	0.000908	0.000755	0.000692	0.000321	0.000126	1.08e-05	4.47e-05	-0.00011	-7.1e-05	-0.00012
419.126	0.000992	0.000709	0.000656	0.000254	0.000157	8.4e-06	-5.5e-06	-8.7e-05	6.02e-06	-0.00011
419.939	0.001017	0.000638	0.000579	0.000236	0.000156	2.01e-05	-3.5e-05	-8.8e-05	5.32e-07	-0.00012
420.753	0.000945	0.000637	0.000591	0.000114	0.00013	2.16e-05	-3.7e-05	-0.00011	3.38e-07	-0.00012
421.567	0.00088	0.000698	0.000611	8.16e-05	6.67e-05	0.000121	5.18e-05	-6.7e-05	-1.1e-05	-0.00015
422.38	0.000805	0.000675	0.000478	0.000107	2.53e-05	0.000116	4.55e-05	-0.0001	1.4e-05	-0.00012
423.193	0.000785	0.000604	0.000417	0.000146	-4.9e-06	3.92e-05	4.56e-05	-0.00012	1.9e-05	-1.4e-05
424.007	0.000775	0.000589	0.000418	0.00013	-1.1e-05	3.17e-05	3.46e-05	-9.5e-05	1.31e-05	-1.1e-05
424.82	0.000752	0.000544	0.000389	3.21e-05	-6.6e-05	-7.5e-05	8.14e-06	-0.00014	7.73e-05	-8.2e-05
425.633	0.000686	0.000481	0.000351	3.6e-05	-8.9e-05	-7.6e-05	3.88e-05	-0.00016	5e-05	-0.0001
426.446	0.000584	0.000395	0.000241	1.67e-05	-5.5e-05	-4.6e-05	6.59e-05	-0.00013	2.92e-05	-0.00011
427.259	0.000517	0.000354	0.000181	-4.1e-05	-9.4e-05	-3.4e-06	6.32e-05	-9.6e-05	6.83e-05	-0.00011
428.072	0.00052	0.000331	0.000183	-8.1e-05	-9.5e-05	1.24e-05	6.23e-05	-3.2e-05	0.000113	-0.00011
428.885	0.000594	0.000301	0.000145	-6.5e-05	-8.4e-05	3.23e-05	5.16e-05	-5.3e-05	0.000106	-4.3e-05
429.698	0.000616	0.000252	0.000104	-4.5e-05	-4.5e-05	-1e-05	1.43e-05	-8.1e-05	0.000145	-4.9e-05
430.511	0.00049	0.000188	5.61e-05	-8.7e-05	-4.9e-05	-7.3e-05	-9.4e-06	-0.00013	0.0001	-0.00013
431.324	0.000411	0.000159	3.97e-05	-0.00016	-0.00011	-8.8e-05	-5.2e-06	-0.00017	9.41e-05	-0.00013
432.137	0.000454	0.000172	5.42e-05	-0.00019	-0.00016	-6.3e-05	-1.7e-05	-0.00012	9.47e-05	-9.8e-05
432.949	0.000424	0.00014	3.44e-05	-0.00022	-0.00016	-6.1e-05	9.15e-06	-0.00012	7.06e-05	-0.00011
433.762	0.000411	6.56e-05	3.46e-05	-0.00019	-0.00015	-5.3e-05	3.01e-05	-0.00012	0.000115	-8.5e-05
434.574	0.000389	0.000101	1.04e-05	-0.00015	-0.00011	-4.6e-05	2.09e-05	-7.9e-05	9.47e-05	-4.3e-05
435.387	0.000379	0.000105	-3.5e-05	-0.00012	-9.6e-05	-5.8e-05	1.11e-05	-4.5e-05	0.000102	-3.1e-05
436.199	0.000371	9.1e-05	-5.2e-05	-0.00014	-9.6e-05	-5.3e-05	2.66e-05	-1.6e-05	0.000117	-2.8e-05
437.012	0.000345	4.53e-05	-4.1e-05	-0.00017	-9.8e-05	-3.7e-05	9.77e-06	4.67e-06	9.89e-05	-4.5e-05
437.824	0.000345	6.18e-06	-5.7e-05	-0.00016	-7.9e-05	-2.9e-05	1.08e-05	1.4e-05	7.1e-05	-3.4e-05
438.636	0.000333	3.45e-05	-5.1e-05	-0.00017	-8.6e-05	-9e-06	2.79e-05	2.5e-05	6.42e-05	9.78e-06
439.448	0.000285	1.71e-05	-6.8e-05	-0.00018	-9e-05	-2.5e-05	5.5e-06	-8.6e-06	6.44e-05	1.1e-05
440.26	0.000302	-1.2e-05	-6.7e-05	-0.00016	-4.1e-05	-4.9e-05	3.14e-05	-1.9e-06	8.03e-05	2.84e-05
441.072	0.000347	1.01e-05	-2e-05	-0.00013	-1.7e-05	-2e-06	9.1e-05	3.7e-05	0.000128	2.86e-05
441.884	0.00036	3.34e-05	3.18e-05	-9.5e-05	-1.6e-05	4.31e-05	0.000125	4.93e-05	0.00016	2.76e-05
442.696	0.000339	1.21e-05	1.35e-05	-8.1e-05	-3.5e-05	3e-05	9.56e-05	4.98e-05	9.57e-05	4.92e-05
443.508	0.000297	2.62e-05	-5.6e-06	-0.0001	-4.2e-05	9.96e-06	4.97e-05	5.85e-05	9.93e-05	3.22e-05
444.32	0.000279	-9.1e-06	-7.8e-06	-7.2e-05	-2.6e-05	-1.5e-05	4.94e-05	9.32e-05	9.86e-05	2.46e-05
445.131	0.000278	-2e-05	-1.1e-05	-7.5e-05	4.01e-05	-2.4e-05	5.18e-05	8.45e-05	9.3e-05	7.2e-05
445.943	0.000276	-2e-05	-1.9e-05	-8.7e-05	6.3e-05	-1.7e-05	5.68e-05	5.76e-05	0.000128	7.51e-05
446.754	0.000244	-9.7e-06	1.08e-05	-6.7e-05	4.07e-05	-2.3e-05	7.37e-05	6.87e-05	0.000134	8.91e-05
447.566	0.000212	-1.7e-05	2.1e-05	-4.7e-05	1.94e-05	-1.9e-06	8.38e-05	7.87e-05	0.000127	8.26e-05
448.377	0.000166	-4.6e-05	1.67e-05	-5.2e-05	4.21e-05	9.77e-06	8.7e-05	8.82e-05	0.000118	8.39e-05
449.189	0.000138	-6.4e-05	1.31e-05	-5.2e-05	2.73e-05	-1.4e-05	5.98e-05	7.36e-05	0.000111	9.27e-05
450	0.000136	-9.9e-05	-1e-05	-7.5e-05	1.27e-05	-3.7e-05	3.69e-05	5.12e-05	8.84e-05	6.28e-05
450.811	6.13e-05	-0.00013	-1.8e-05	-0.0001	8.73e-07	-6.1e-05	3.66e-05	7.17e-05	6.4e-05	2.53e-05
451.622	3.47e-06	-0.00017	-2.2e-05	-8.7e-05	5.01e-06	-6.2e-05	4.14e-05	6.59e-05	6.39e-05	6.12e-05
452.433	-4.3e-06	-0.00018	-2.9e-05	-9e-05	-1.7e-05	-4.3e-05	1.93e-05	4.59e-05	6.86e-05	5.91e-05
453.244	-7.5e-06	-0.00018	1.25e-05	-0.00013	-3.3e-05	-1.6e-05	1.52e-05	5.99e-05	6.76e-05	0.000112
454.055	-1.7e-05	-0.00019	2.6e-05	-0.00015	-1.3e-05	-4.5e-05	5.48e-05	0.000104	9.22e-05	0.00014
454.866	-3.8e-05	-0.00022	8.39e-06	-0.00012	4.75e-06	-6.8e-05	5.87e-05	8.9e-05	0.000113	0.000144
455.677	-0.00011	-0.00025	3.74e-06	-0.00012	3.81e-06	-7.1e-05	4.82e-06	7.12e-05	0.000137	0.000139
456.488	-0.0002	-0.00027	-3.2e-06	-0.00012	-1e-05	-6.7e-05	3.23e-06	0.000107	0.000142	0.000151
457.298	-0.00023	-0.00025	-5.8e-05	-8e-05	-3.9e-05	-5.5e-05	3.99e-05	0.000124	8.36e-05	0.000171
458.109	-0.00021	-0.00031	-9.7e-05	-0.00014	-5.3e-05	-7.6e-05	3.75e-05	9.74e-05	4.23e-05	0.000108
458.92	-0.00033	-0.00043	-0.00017	-0.00024	-7.4e-05	-9e-05	3.24e-06	4.43e-05	6.83e-05	7.79e-05
459.73	-0.00039	-0.00049	-0.00022	-0.0003	-0.00013	-9.7e-05	2.64e-05	8.88e-06	0.000103	5.19e-05
460.541	-0.00052	-0.00055	-0.00025	-0.00036	-0.00015	-9.3e-05	-4e-05	5.87e-05	6.29e-05	3.59e-05
461.351	-0.0006	-0.00057	-0.00027	-0.00035	-0.00017	-0.00014	-9.8e-05	7.34e-05	6.66e-05	-8.6e-06
462.161	-0.00063	-0.0006	-0.00021	-0.00031	-0.00014	-0.00015	1.65e-05	5.27e-05	0.000112	3.02e-05
462.971	-0.00071	-0.00061	-0.00027	-0.00032	-0.00013	-8.6e-05	7.18e-05	1.43e-05	2.87e-05	2.3e-05
463.782	-0.00072	-0.0007	-0.00036	-0.0004	-0.00013	-0.00012	2.98e-06	-1.9e-05	5.9e-05	-2.5e-06
464.592	-0.00071	-0.00076	-0.00042	-0.00051	-0.00015	-0.00021	-0.0001	-1.2e-05	3.48e-05	-4.9e-05
465.402	-0.00081	-0.00079	-0.00055	-0.00048	-0.00028	-9.5e-05	-0.00018	-0.0001	4.08e-05	8.75e-05
466.212	-0.00095	-0.00076	-0.00066	-0.00049	-0.00029	-8.4e-05	-0.0002	-3.8e-05	9.9e-05	3.01e-05
467.022	-0.00086	-0.00088	-0.00071	-0.00059	-0.00037	-7.9e-05	-0.00019	-3.6e-05	0.000168	-4.8e-05
467.831	-0.001	-0.00103	-0.00075	-0.00067	-0.00043	-0.00028	-0.00025	-4.5e-05	0.000102	-9.8e-05
468.641	-0.00096	-0.00106	-0.00074	-0.00058	-0.00034	-0.00014	-0.00024	-0.00015	-1.9e-06	-0.00016
469.451	-0.00081	-0.00101	-0.00067	-0.00051	-0.00027	-6.8e-05	-5.4e-05	3.21e-05	4.33e-05	2.5e-06
470.26	-0.00105	-0.0011	-0.0007	-0.00076	-0.00035	-0.00011	-6.5e-05	8.09e-05	0.000229	-2.8e-05
471.07	-0.0014	-0.00135	-0.00105	-0.00087	-0.00037	-0.00023	-0.00024	-8.1e-05	0.000119	-6.4e-05
471.879	-0.00134	-0.0015	-0.0011	-0.00113	-0.00032	-0.00041	-0.00019	-0.00016	-0.00011	-0.00025
472.688	-0.00136	-0.00136	-0.00121	-0.00108	-0.00031	-0.00036	0.000107	-0.00013	-0.00011	-0.00031
473.498	-0.00178	-0.0014	-0.00115	-0.00086	-0.00046	-0.00043	0.000214	-4.6e-05	2.51e-05	-0.00015
474.307	-0.00143	-0.00132	-0.00115	-0.00072	-0.00037	-0.00039	-3e-05	4.27e-05	3.34e-05	-0.00025
475.116	-0.00112	-0.00136	-0.00127	-0.00103	-0.00034	-0.00046	-0.00021	9.67e-05	-3.2e-05	-0.00053
475.925	-0.00101	-0.00151	-0.00096	-0.00114	-0.00055	-0.00039	-8.3e-05	0.000145	-3.7e-05	-0.00013
476.734	-0.00113	-0.00146	-0.0009	-0.00084	-0.00062	-7.2e-05	0.000193	0.00019	0.000215	0.000467
477.543	-0.00127	-0.00133	-0.00095	-0.00076	-0.00028	0.000102	0.00027	5.13e-05	0.00056	0.00037
478.352	-0.00119	-0.00099	-0.00094	-0.00049	6.97e-05	9.87e-05	0.000513	0.000182	0.000781	0.000609
479.161	-0.00121	-0.00129	-0.00115	-0.00068	-0.00013	-5.9e-05	0.00035	3.1e-05	0.000371	0.000602
479.97	-0.00097	-0.00188	-0.00148	-0.00112	-0.00058	-0.00066	-0.00027	0.000116	-0.00011	0.000342
480.778	-0.00132	-0.00188	-0.00154	-0.0014	-0.00037	-0.00071	-0.0002	0.000327	-0.00031	0.000123
481.587	-0.00132	-0.00169	-0.00141	-0.00145	-8e-05	-0.00061	0.000166	-6.8e-05	-0.00022	-0.0002
482.395	-0.00151	-0.00151	-0.00129	-0.00169	-0.00023	-0.00041	-7.4e-05	1.3e-05	0.00034	-0.00043
483.204	-0.00162	-0.00164	-0.00147	-0.00137	-0.00056	-0.00042	-0.00012	6.15e-05	0.000182	-0.00031
484.012	-0.0008	-0.00145	-0.00132	-0.00093	-0.00055	-2.5e-05	-4.9e-05	0.000222	0.000195	0.000277
484.82	-0.00081	-0.00156	-0.0015	-0.00113	-0.00053	-3.4e-05	-7.9e-05	4.15e-05	0.000224	0.00028
485.629	-0.00119	-0.00163	-0.00119	-0.00153	-0.00066	-0.00048	-0.00032	-0.00032	7.42e-05	-0.00016
486.437	-0.00107	-0.0014	-0.00099	-0.00124	-0.00045	-0.00038	-0.00021	9.52e-05	0.000132	-0.00025
487.245	-0.00094	-0.00135	-0.00122	-0.0011	-0.00026	2.61e-05	6.21e-05	8.86e-05	9.13e-05	-0.00031
488.053	-0.00098	-0.00134	-0.00132	-0.00109	-0.00045	-0.00028	-9.3e-05	-0.00013	0.000284	-1.6e-05
488.861	-0.00106	-0.00141	-0.00114	-0.00096	-0.00058	-0.00034	-0.00022	-0.0002	0.00024	0.000205
489.669	-0.0012	-0.00124	-0.0011	-0.00097	-0.00049	-0.00012	-2.6e-05	1.24e-05	0.000452	0.000308
490.476	-0.00129	-0.00123	-0.00126	-0.00101	-0.00042	-8.3e-05	4.6e-05	4.3e-05	0.000154	-8.7e-06
491.284	-0.00123	-0.00115	-0.00115	-0.00102	-0.00035	6.69e-05	0.000135	7.84e-05	0.000109	9.92e-05
492.092	-0.00118	-0.0012	-0.00105	-0.00085	-0.00037	4.28e-05	0.000101	6.66e-05	0.000162	0.000166
492.899	-0.00106	-0.00115	-0.00093	-0.00076	-0.00043	4.7e-05	5.97e-05	2.77e-05	6.72e-05	0.000224
493.707	-0.00106	-0.00109	-0.00097	-0.00074	-0.00046	6.73e-05	-1e-05	1.7e-05	0.000132	0.000296
494.514	-0.00117	-0.00113	-0.00101	-0.00065	-0.00026	0.000171	0.000173	0.000212	0.000328	0.000542
495.321	-0.00125	-0.00101	-0.00097	-0.00049	3.86e-05	0.00031	0.000398	0.000574	0.000578	0.000785
496.129	-0.00129	-0.00089	-0.00088	-0.00029	0.000173	0.00047	0.000589	0.000832	0.000801	0.000838
496.936	-0.00129	-0.00089	-0.00075	-0.0003	0.000156	0.000546	0.000635	0.00085	0.000817	0.000854
497.743	-0.00128	-0.00097	-0.00077	-0.00045	0.000122	0.000582	0.000653	0.000899	0.000994	0.000977
498.55	-0.00126	-0.00096	-0.00088	-0.00046	3.26e-05	0.000618	0.000705	0.000957	0.001127	0.000997
499.357	-0.00127	-0.00088	-0.00066	-0.00011	3.45e-05	0.000903	0.001162	0.00106	0.001299	0.001477
500.164	-0.00177	-0.00068	0.002531	0.003718	0.000972	0.004181	0.005469	0.003215	0.004308	0.005716
512.026	-0.00267	0.000216	0.009222	0.011357	0.00336	0.010875	0.014248	0.008063	0.010065	0.014566
513.669	-0.00222	0.00119	0.011095	0.013025	0.004932	0.012844	0.016808	0.008999	0.012657	0.017469
515.313	-0.00192	0.001317	0.008818	0.011708	0.004684	0.011446	0.014253	0.00821	0.011946	0.015048
516.957	-0.0012	0.000919	0.006174	0.00958	0.003901	0.00985	0.011633	0.007879	0.008853	0.012259
518.601	-0.00159	0.000233	0.004016	0.006107	0.002776	0.007318	0.00874	0.005174	0.005593	0.009476
520.244	-0.00201	-0.00078	0.00151	0.002554	0.001269	0.004085	0.005196	0.00241	0.003154	0.005459
521.887	-0.00215	-0.00141	-0.0005	0.000184	0.000106	0.001636	0.002255	0.00124	0.001173	0.002452
523.531	-0.00221	-0.00187	-0.00144	-0.00087	-0.00048	0.000198	0.000701	0.000373	0.000253	0.000823
525.174	-0.00211	-0.00206	-0.00184	-0.00135	-0.00085	-0.00032	0.000139	8.05e-06	-1.4e-05	0.00022
526.817	-0.00213	-0.00214	-0.00194	-0.00161	-0.00098	-0.00054	1.64e-05	-0.00021	-0.00015	3.07e-05
528.46	-0.0021	-0.00216	-0.00189	-0.0016	-0.00096	-0.00059	-3.9e-05	-0.00021	-0.00019	2.49e-05
530.103	-0.00205	-0.00214	-0.00189	-0.00146	-0.00091	-0.00059	-2.6e-05	-0.00014	-0.00015	1.33e-05
531.746	-0.00204	-0.00208	-0.0019	-0.00145	-0.00084	-0.00054	-8.7e-06	-4e-05	-0.00018	7.36e-05
533.389	-0.00206	-0.00206	-0.0019	-0.00147	-0.00082	-0.00054	-8.7e-06	-4.9e-05	-0.00019	1.39e-05
535.031	-0.00213	-0.00212	-0.00192	-0.00153	-0.00081	-0.00057	-6.9e-05	-0.00012	-0.00016	-5.3e-05
536.674	-0.00215	-0.00215	-0.00195	-0.00149	-0.00085	-0.00052	-0.00012	-0.00015	-0.00014	-5.7e-05
538.317	-0.00215	-0.00215	-0.00191	-0.00143	-0.00077	-0.00053	-0.0001	-0.00012	-0.00014	-2.6e-05
539.959	-0.00215	-0.00215	-0.0019	-0.00143	-0.00072	-0.00052	-8.6e-05	-7.2e-05	-7.6e-05	1.53e-05
541.601	-0.00218	-0.00216	-0.00192	-0.0015	-0.00075	-0.00049	-9.3e-05	-0.00011	-0.0001	-4.9e-05
543.244	-0.00225	-0.00218	-0.00195	-0.00155	-0.00079	-0.00045	-9.9e-05	-0.00016	-0.00014	-0.00012
544.886	-0.00226	-0.00219	-0.00197	-0.00156	-0.00077	-0.00043	-7.7e-05	-0.00013	-0.00015	-0.00011
546.528	-0.00228	-0.0022	-0.00201	-0.0015	-0.00074	-0.00043	-9e-05	-0.00015	-0.00018	-0.0001
548.17	-0.00233	-0.00221	-0.00201	-0.00147	-0.00074	-0.00045	-0.00011	-0.00013	-0.00019	-0.00014
549.812	-0.00234	-0.00222	-0.00197	-0.00148	-0.00074	-0.00042	-0.00012	-8.4e-05	-0.00017	-0.00012
551.453	-0.00237	-0.00222	-0.00196	-0.00151	-0.00072	-0.0004	-9.1e-05	-2.8e-05	-0.00013	-0.0001
553.095	-0.0024	-0.00223	-0.00197	-0.00149	-0.0007	-0.00039	-0.0001	-2.1e-05	-0.00011	-0.00011
554.737	-0.0024	-0.00222	-0.00197	-0.00146	-0.0007	-0.00035	-9.1e-05	-1.5e-05	-0.00011	-9.5e-05
556.378	-0.0024	-0.00223	-0.00197	-0.00147	-0.00068	-0.00036	-7e-05	2.89e-05	-6.2e-05	-7.7e-05
558.02	-0.00242	-0.00225	-0.00197	-0.00152	-0.0007	-0.00036	-5.1e-05	3.47e-05	-1.4e-05	-7.2e-05
559.661	-0.00245	-0.00229	-0.002	-0.00152	-0.00071	-0.00035	-4.6e-05	1.69e-05	1.1e-05	-7.5e-05
561.302	-0.00251	-0.00232	-0.002	-0.00151	-0.00071	-0.00034	-4.5e-05	3.76e-05	-2.1e-05	-7.7e-05
562.943	-0.00254	-0.0024	-0.002	-0.00154	-0.00072	-0.00032	-3.7e-05	4.75e-05	-2.7e-05	-1.5e-05
564.584	-0.00256	-0.0024	-0.00204	-0.00152	-0.0007	-0.0003	-3.3e-05	7.93e-05	-1.1e-05	3.29e-05
566.225	-0.0026	-0.00245	-0.00209	-0.00155	-0.00071	-0.00034	-3.8e-05	5.67e-05	-2e-05	1.49e-05
567.866	-0.00263	-0.00249	-0.00212	-0.00161	-0.00072	-0.00037	-4e-05	7.19e-05	4.41e-06	5.63e-05
569.507	-0.00265	-0.00246	-0.00212	-0.00165	-0.00072	-0.00036	-3.9e-05	9.3e-05	2.91e-05	7.57e-05
571.148	-0.0027	-0.0025	-0.00216	-0.00167	-0.00075	-0.00031	-5.1e-05	5.79e-05	-2.2e-05	4.89e-05
572.788	-0.00277	-0.00256	-0.00222	-0.0017	-0.0008	-0.00031	-3.2e-05	5.41e-05	-5.5e-05	2.77e-05
574.428	-0.00283	-0.00261	-0.00223	-0.00174	-0.00083	-0.00034	-2.4e-06	6.13e-05	-6.8e-05	3.58e-05
576.069	-0.0029	-0.00265	-0.00223	-0.00177	-0.00084	-0.00037	9.01e-07	5.99e-05	-7.1e-05	6.34e-05
577.709	-0.00297	-0.00271	-0.00229	-0.00179	-0.00084	-0.00039	1.05e-05	4.31e-05	-5.5e-05	5.28e-05
579.349	-0.00301	-0.00275	-0.00235	-0.00182	-0.00085	-0.00039	1.1e-05	6.37e-05	-5.6e-05	8.17e-05
580.989	-0.00309	-0.00283	-0.00238	-0.00186	-0.00094	-0.00041	-2.9e-06	7.05e-05	-6e-05	4.56e-05
582.629	-0.00317	-0.00286	-0.0024	-0.0019	-0.00096	-0.0004	-1e-05	7.17e-05	-5.1e-05	-1.9e-05
584.269	-0.00321	-0.00287	-0.00243	-0.00194	-0.00096	-0.00041	1.19e-05	9.6e-05	-5.9e-05	1.55e-06
585.909	-0.00325	-0.00292	-0.00248	-0.00199	-0.00095	-0.00039	4.66e-05	9.43e-05	-4.1e-05	4.68e-05
587.549	-0.00332	-0.00301	-0.00251	-0.00201	-0.00097	-0.00036	3.53e-05	5.26e-05	-6.9e-05	2.47e-05
589.188	-0.00338	-0.00307	-0.00256	-0.00202	-0.00101	-0.00035	4.46e-05	2.94e-05	-7.2e-05	-4.4e-05
590.828	-0.0034	-0.00311	-0.00261	-0.00206	-0.00104	-0.00037	4.04e-05	4.93e-05	-6.1e-05	-4.4e-05
592.467	-0.00347	-0.00317	-0.00267	-0.00211	-0.00108	-0.00038	1.48e-05	8.24e-05	-7.3e-05	-4.2e-05
594.106	-0.00354	-0.00324	-0.00274	-0.00218	-0.0011	-0.00039	1.55e-06	4.91e-05	-8.1e-05	-5.2e-05
595.745	-0.00361	-0.00327	-0.00279	-0.00223	-0.00111	-0.00039	-1.7e-06	3.02e-05	-5.7e-05	-4.1e-05
597.385	-0.00368	-0.00332	-0.00284	-0.00226	-0.00113	-0.00039	-2.2e-05	4.62e-05	-5e-05	-2e-05
599.023	-0.0037	-0.00339	-0.00289	-0.00225	-0.00113	-0.00041	-3.4e-05	7.01e-05	-3.9e-05	-2.2e-05
600.662	-0.00373	-0.00344	-0.00293	-0.00226	-0.00117	-0.00046	-4.1e-05	4.76e-05	-6e-05	-3.7e-05
602.301	-0.00378	-0.00347	-0.00296	-0.00227	-0.00122	-0.00047	-4e-05	2.27e-05	-7.5e-05	-2e-05
603.94	-0.00382	-0.00353	-0.00299	-0.00232	-0.00123	-0.00047	-6e-05	2.48e-05	-9.3e-05	-2.3e-05
605.578	-0.00389	-0.00358	-0.00301	-0.00233	-0.00122	-0.00046	-6.8e-05	1.9e-05	-7.1e-05	-2.5e-05
607.217	-0.00392	-0.00361	-0.00302	-0.00233	-0.00121	-0.00044	-4.2e-05	1.53e-05	-6.6e-05	-5.9e-06
608.855	-0.00397	-0.00364	-0.00306	-0.00235	-0.0012	-0.00045	-4.6e-05	2.36e-05	-2.7e-05	-2.9e-05
610.493	-0.00402	-0.00368	-0.00309	-0.00236	-0.00121	-0.00045	-8.3e-05	2.41e-05	-3.5e-05	1e-06
612.131	-0.00405	-0.00369	-0.00309	-0.00234	-0.00124	-0.00044	-9.1e-05	4.56e-05	-2.1e-05	4.9e-05
613.769	-0.00409	-0.00368	-0.00306	-0.00233	-0.00124	-0.00048	-7e-05	5.4e-05	1.53e-05	6.05e-05
615.407	-0.0041	-0.0037	-0.00304	-0.0023	-0.00123	-0.00048	-6.2e-05	8.91e-05	1.85e-05	4.74e-05
617.045	-0.0041	-0.00372	-0.003	-0.00224	-0.0012	-0.00047	-5e-05	8.31e-05	1.41e-06	7.82e-05
618.683	-0.00412	-0.00373	-0.00298	-0.00223	-0.00113	-0.00045	-2.6e-05	7.67e-05	1.35e-05	6.75e-05
620.32	-0.00418	-0.00373	-0.00301	-0.00226	-0.00113	-0.00043	-4.7e-05	7.76e-05	-9.7e-06	4.44e-05
621.958	-0.00416	-0.00371	-0.00301	-0.00224	-0.00115	-0.0004	-5.6e-05	9.09e-05	-4.8e-06	1.64e-05
623.595	-0.00418	-0.00374	-0.00301	-0.00222	-0.00111	-0.0004	-4.4e-05	9.55e-05	2.43e-06	2.37e-05
625.233	-0.0042	-0.00375	-0.00297	-0.0022	-0.00107	-0.00039	-2.9e-05	7.62e-05	-1.8e-05	4.5e-05
626.87	-0.00422	-0.00374	-0.00294	-0.00217	-0.00104	-0.00036	-3.8e-05	6.69e-05	-1.3e-05	5.45e-05
628.507	-0.00421	-0.00373	-0.00294	-0.00213	-0.00102	-0.00034	-6.5e-05	6.07e-05	-2.1e-05	7.25e-05
630.144	-0.00421	-0.00371	-0.00293	-0.0021	-0.001	-0.0004	-6.2e-05	3.3e-05	-1.9e-05	6.18e-05
631.781	-0.00423	-0.00369	-0.00289	-0.00211	-0.00099	-0.00041	-4.5e-05	1.9e-05	-1.7e-05	3.96e-05
633.417	-0.00423	-0.00367	-0.00286	-0.00209	-0.00099	-0.00037	-4.9e-05	2.09e-05	5.29e-06	2.89e-05
635.054	-0.00422	-0.00363	-0.00285	-0.00209	-0.00096	-0.00037	-6.2e-05	2.65e-05	-3.6e-06	1.71e-05
636.691	-0.00428	-0.00365	-0.00284	-0.00207	-0.00097	-0.00037	-7e-05	2.55e-05	-2.7e-05	-3.2e-05
638.327	-0.00425	-0.00366	-0.00279	-0.00202	-0.00098	-0.00033	-5.1e-05	4.86e-05	-2.3e-05	-6.1e-06
639.963	-0.0042	-0.00361	-0.00273	-0.00199	-0.00097	-0.00032	-3.8e-05	6.31e-05	-3.3e-06	4.43e-05
641.6	-0.00419	-0.00358	-0.00272	-0.00196	-0.00095	-0.00032	-5.7e-05	6.97e-05	-1.3e-06	4.82e-05
643.236	-0.00416	-0.00356	-0.00271	-0.00193	-0.00096	-0.00033	-7.4e-05	6.61e-05	-2.2e-05	3.19e-05
644.871	-0.00411	-0.00352	-0.00269	-0.0019	-0.00097	-0.00033	-7.6e-05	4.61e-05	1.32e-06	2.05e-05
646.507	-0.00408	-0.00346	-0.00268	-0.00192	-0.00095	-0.00034	-3.8e-05	6.46e-05	1.09e-05	7.59e-05
648.143	-0.00409	-0.00343	-0.00266	-0.00193	-0.00093	-0.00034	-3.2e-05	4.42e-05	1.55e-05	8.3e-05
649.779	-0.00406	-0.00346	-0.00263	-0.00192	-0.00092	-0.00032	-3.8e-05	4.95e-05	2.39e-05	5.36e-05
651.414	-0.00403	-0.00345	-0.0026	-0.00194	-0.00097	-0.00033	-3.6e-05	6.37e-05	1.03e-05	7.3e-05
653.05	-0.00401	-0.00341	-0.0026	-0.00194	-0.00097	-0.00032	-3.7e-05	8.25e-05	2.68e-05	8.05e-05
654.685	-0.00397	-0.0034	-0.00262	-0.00192	-0.00094	-0.00032	-6.6e-05	8.2e-05	8.25e-06	6.79e-05
656.32	-0.00394	-0.00337	-0.0026	-0.00191	-0.00093	-0.00032	-6.3e-05	0.000107	-1.9e-05	7.08e-05
657.955	-0.00389	-0.00331	-0.00259	-0.00191	-0.00094	-0.00032	-5.6e-05	8.72e-05	9.26e-06	0.000107
659.59	-0.00385	-0.00327	-0.0026	-0.0019	-0.00097	-0.00035	-3.7e-05	6.06e-05	-2.6e-06	9.03e-05
661.225	-0.00382	-0.00328	-0.00259	-0.00187	-0.00097	-0.0003	-5.8e-06	5.67e-05	-1.1e-05	7.5e-05
662.86	-0.00378	-0.00329	-0.00257	-0.00189	-0.00098	-0.00026	-8.4e-06	8.45e-05	-1.5e-06	7.61e-05
664.494	-0.00373	-0.00325	-0.00257	-0.00191	-0.00097	-0.00027	-1.7e-06	0.000124	6.09e-06	9.04e-05
666.129	-0.00368	-0.0032	-0.00255	-0.0019	-0.00095	-0.00027	1.62e-05	0.00012	2.71e-05	6.91e-05
667.763	-0.00363	-0.00317	-0.00255	-0.0019	-0.00094	-0.00026	1.21e-05	0.000138	5.63e-05	8.52e-05
669.397	-0.00358	-0.00314	-0.00258	-0.00192	-0.00099	-0.00028	4.41e-07	0.000116	6.74e-05	0.000101
671.032	-0.00352	-0.00311	-0.00257	-0.00192	-0.00101	-0.00031	1.67e-06	0.000124	6.28e-05	0.000114
672.666	-0.00346	-0.00305	-0.00257	-0.00191	-0.00098	-0.0003	-7.5e-06	0.00012	5.24e-05	0.000115
674.299	-0.00339	-0.00299	-0.00255	-0.00189	-0.00097	-0.0003	-2.6e-06	0.000144	6.31e-05	0.000105
675.933	-0.00333	-0.00297	-0.00253	-0.00187	-0.00096	-0.00031	-5.1e-07	0.000125	6.78e-05	9.15e-05
677.567	-0.00326	-0.00293	-0.00251	-0.00184	-0.00094	-0.00026	1.55e-05	0.000145	9.24e-05	9.49e-05
679.2	-0.00319	-0.00287	-0.00247	-0.00186	-0.00094	-0.00022	3.99e-05	0.000169	9.92e-05	0.000108
680.834	-0.00314	-0.00285	-0.00244	-0.0019	-0.00096	-0.0002	4.17e-05	0.000175	0.000128	0.000121
682.467	-0.00309	-0.00284	-0.00246	-0.00191	-0.00097	-0.0002	2.91e-05	0.000173	0.000123	0.000121
684.101	-0.00304	-0.00283	-0.00246	-0.0019	-0.00098	-0.00022	3.99e-05	0.000163	0.000122	0.000149
685.734	-0.00301	-0.00278	-0.00246	-0.0019	-0.00097	-0.00025	3.03e-05	0.000182	0.000106	0.000136
687.366	-0.00297	-0.00274	-0.00247	-0.00192	-0.00098	-0.00028	3.18e-05	0.000183	8.8e-05	0.000104
688.999	-0.00292	-0.00273	-0.00247	-0.00193	-0.00096	-0.00029	3.27e-05	0.000158	8.1e-05	8.6e-05
690.632	-0.00286	-0.00272	-0.00246	-0.00193	-0.00094	-0.00028	5.59e-05	0.000179	0.000121	8.25e-05
692.265	-0.00279	-0.00269	-0.00246	-0.00193	-0.00093	-0.00028	9.76e-05	0.000177	0.00017	0.000111
693.897	-0.00274	-0.00267	-0.00247	-0.00192	-0.00097	-0.00026	0.000108	0.000174	0.000145	0.00013
695.529	-0.00269	-0.00266	-0.00247	-0.00193	-0.001	-0.00025	8.86e-05	0.000199	0.000137	0.000153
697.162	-0.00267	-0.00264	-0.00248	-0.002	-0.00103	-0.00026	7.61e-05	0.000182	0.000133	0.000145
698.794	-0.00267	-0.00264	-0.00249	-0.00201	-0.00107	-0.00027	6.38e-05	0.000141	0.000116	0.000109
700.426	-0.00263	-0.0026	-0.00248	-0.00196	-0.00106	-0.00028	2.79e-05	0.000127	9.01e-05	9.43e-05
702.058	-0.00258	-0.00258	-0.00245	-0.00197	-0.00103	-0.00031	2.51e-05	0.000143	8.56e-05	0.000106
703.689	-0.00253	-0.00255	-0.00241	-0.00198	-0.00097	-0.0003	5.83e-05	0.000172	0.000112	0.000126
705.321	-0.00247	-0.00251	-0.0024	-0.00196	-0.00097	-0.00026	5.26e-05	0.000192	0.000119	0.000148
706.952	-0.00243	-0.00251	-0.00241	-0.00195	-0.00099	-0.00027	2.14e-05	0.000155	9.53e-05	0.000138
708.584	-0.00242	-0.0025	-0.00243	-0.00198	-0.00099	-0.00029	2.31e-05	0.000131	9.9e-05	0.000116
710.215	-0.00238	-0.00246	-0.00242	-0.00198	-0.001	-0.00031	2.23e-05	0.000138	0.000112	0.000122
711.846	-0.00232	-0.0024	-0.00239	-0.00195	-0.00102	-0.00028	3.05e-05	0.000159	0.000132	0.000126
713.477	-0.00225	-0.00235	-0.00235	-0.00194	-0.00103	-0.00028	2.41e-05	0.000179	0.00011	0.000123
715.108	-0.00218	-0.00231	-0.00231	-0.00191	-0.00099	-0.00032	3.67e-05	0.000185	0.000106	0.000133
716.739	-0.00211	-0.00227	-0.00226	-0.00188	-0.00094	-0.00031	4.26e-05	0.000178	0.000107	0.000147
718.369	-0.00206	-0.00226	-0.00224	-0.00186	-0.00093	-0.00029	4.89e-05	0.000174	0.000116	0.000125
720	-0.00201	-0.00224	-0.00224	-0.00184	-0.00095	-0.00031	5.63e-05	0.000148	0.00014	0.000139
721.63	-0.00197	-0.00221	-0.00223	-0.00183	-0.00095	-0.00028	5.25e-05	0.00014	0.000126	0.000119
723.261	-0.00197	-0.00217	-0.00221	-0.00184	-0.00097	-0.00026	3.46e-05	0.000146	0.000114	8.96e-05
724.891	-0.00192	-0.00213	-0.0022	-0.00184	-0.00099	-0.00024	3.65e-05	0.000129	9.79e-05	9.04e-05
726.521	-0.00183	-0.00209	-0.00216	-0.00182	-0.00097	-0.00022	7.92e-05	0.000145	0.00012	0.000122
728.15	-0.00179	-0.00205	-0.00213	-0.00179	-0.00095	-0.00022	5.85e-05	0.000127	0.000111	0.000116
729.78	-0.00175	-0.00202	-0.00211	-0.00175	-0.00092	-0.00022	3.97e-05	0.00014	0.000128	0.000125
731.41	-0.00168	-0.00199	-0.00205	-0.00174	-0.00089	-0.00022	5.5e-05	0.000158	0.0001	0.000123
733.039	-0.00162	-0.00196	-0.00199	-0.00169	-0.00083	-0.0002	8.46e-05	0.000182	9.67e-05	0.000128
734.669	-0.00156	-0.00192	-0.00196	-0.00165	-0.00079	-0.00016	0.000104	0.000174	0.000119	0.000137
736.298	-0.00152	-0.00188	-0.00196	-0.00168	-0.0008	-0.00013	0.000106	0.000157	0.000118	0.000127
737.927	-0.00152	-0.00185	-0.00194	-0.00169	-0.00082	-0.00016	0.000102	0.000158	0.00012	0.000116
739.556	-0.00151	-0.00183	-0.00191	-0.00165	-0.00079	-0.00018	0.000105	0.000154	9.52e-05	0.00013

## Sheet: Figure 2c
Figure 2c
An-T-3PCz, kinetics
Time (toluene)	440 nm (toluene)	590 nm (toluene)	700 nm (toluene)	Time (MeCN)	635 nm (MeCN)
0.431431	0.690198	-1	-1	0.426898	-0.994588
0.617213	0.477737	-0.847216	-0.987725	0.488743	-1
0.731431	0.264533	-0.75128	-0.978408	0.538778	-0.988965
0.831431	-0.0262783	-0.703598	-0.971479	0.627038	-0.979567
0.931431	-0.282611	-0.676528	-0.966859	0.688883	-0.974284
1.03143	-0.379938	-0.644764	-0.967413	0.738918	-0.969927
1.21721	-0.403657	-0.590046	-0.971562	0.827178	-0.963271
1.33143	-0.577159	-0.561844	-0.967287	0.889023	-0.951659
1.51721	-0.613693	-0.535693	-0.956614	0.939058	-0.939076
1.61721	-0.788625	-0.512296	-0.953862	1.02732	-0.932515
1.71721	-0.781472	-0.495216	-0.955766	1.08916	-0.933399
1.83143	-0.893772	-0.481688	-0.959871	1.17742	-0.930606
2.01721	-0.93999	-0.463863	-0.965958	1.27749	-0.92072
2.13143	-0.964701	-0.447791	-0.96722	1.38937	-0.909786
2.31721	-0.976089	-0.430276	-0.963456	1.5777	-0.900843
2.53143	-0.989016	-0.408229	-0.958288	1.67777	-0.896429
2.91721	-1	-0.37409	-0.958486	1.78757	-0.891233
3.43143	-0.956425	-0.359552	-0.958702	1.9759	-0.877334
3.73143	-0.884892	-0.351692	-0.959273	2.17604	-0.865934
4.23143	-0.868519	-0.341	-0.957575	2.38799	-0.855283
4.81721	-0.791884	-0.330639	-0.951683	2.58813	-0.83706
5.73143	-0.650348	-0.319567	-0.943115	2.78827	-0.821958
6.31721	-0.61681	-0.316333	-0.932287	3.07667	-0.816857
7.23143	-0.591266	-0.321717	-0.917302	3.27681	-0.809232
7.81721	-0.53973	-0.319918	-0.903577	3.47695	-0.79412
8.73143	-0.456375	-0.310415	-0.883023	3.78897	-0.775134
9.31721	-0.380334	-0.300706	-0.865116	3.98911	-0.768044
10.2314	-0.341301	-0.285416	-0.845726	4.18925	-0.768566
11.3172	-0.33761	-0.277845	-0.825541	4.38939	-0.761614
13.2314	-0.327666	-0.275631	-0.793601	4.67779	-0.750539
14.3172	-0.300486	-0.271286	-0.767677	4.98773	-0.741898
15.3172	-0.252842	-0.256773	-0.740773	5.27613	-0.733293
17.2314	-0.195538	-0.235592	-0.705011	5.48808	-0.721358
18.3172	-0.17292	-0.229072	-0.675013	5.98843	-0.706189
21.2314	-0.145869	-0.223912	-0.626519	6.48878	-0.696085
23.3172	-0.13035	-0.205898	-0.578743	6.98913	-0.67657
27.2314	-0.122337	-0.181295	-0.51966	7.77579	-0.643923
29.3172	-0.116571	-0.16386	-0.473536	8.48809	-0.625868
33.2314	-0.111645	-0.143163	-0.425304	8.98844	-0.623634
35.3172	-0.106139	-0.136647	-0.390984	9.48879	-0.612673
39.2314	-0.109658	-0.129401	-0.347629	9.98914	-0.597168
44.2314	-0.111058	-0.11341	-0.295533	10.9878	-0.574498
49.3172	-0.10778	-0.0975426	-0.242252	11.9885	-0.551838
59.2314	-0.0904196	-0.0719994	-0.185245	12.9892	-0.534544
64.2314	-0.0901932	-0.0590511	-0.154422	14.2762	-0.50884
69.2314	-0.0884326	-0.0528045	-0.129841	15.2769	-0.493225
74.3172	-0.0778818	-0.0434382	-0.103099	16.2776	-0.480641
84.2314	-0.0646104	-0.0271304	-0.0756643	17.9885	-0.450656
89.3172	-0.0540809	-0.0193658	-0.0583214	18.9892	-0.435086
99.2314	-0.0454278	-0.0169213	-0.0410697	20.2762	-0.422333
109.231	-0.0354538	-0.0152921	-0.0272724	21.9892	-0.392277
119.231	-0.0109873	-0.00989025	-0.0143692	24.2769	-0.35747
129.231	-4.37541e-05	0.00196174	-0.00497177	27.9892	-0.327282
139.231	0.00212135	0.00201503	-0.000962224	30.277	-0.291789
149.317	0.00568866	-0.00996268	-0.000262131	32.2763	-0.26716
169.231	-0.00144272	-0.00634811	-0.000216323	34.2777	-0.251634
179.317	0.00752837	-0.0029882	0.0019942	37.9879	-0.2435
199.231	0.00965828	-0.00787374	0.00522944	39.9893	-0.22352
219.231	0.00182061	-0.00415603	0.0075116	41.9886	-0.196384
239.231	-0.000186149	-0.00111461	0.00767802	44.2763	-0.191403
259.317	-0.00206515	0.00148741	0.0084331	46.2777	-0.187213
299.231	0.00164529	0.00212657	0.00863837	48.2771	-0.167424
319.317	0.00571763	0.00173877	0.00974258	54.9894	-0.139951
359.231	-0.00372545	0.00189439	0.00944453	59.9887	-0.125365
379.317	-0.00312089	0.000240394	0.00953803	64.9881	-0.115989
439.231	0.00483613	-0.00576912	0.00982673	69.9874	-0.0987981
479.317	0.0193013	0.00108218	0.010956	74.9888	-0.0841683
519.317	0.0196203	0.0125118	0.0118608	80.2765	-0.0635979
599.231	0.0128386	0.00890915	0.00782726	89.9889	-0.0560905
639.317	-0.0218977	-0.00905649	0.00556052	94.9882	-0.0594418
719.231	-0.00702717	-0.00459526	0.00512942	99.9876	-0.053664
759.317	0.0038335	0.00159937	0.00656034	109.988	-0.0426125
849.231	-0.0058086	-0.000956677	0.00798557	119.989	-0.0305413
899.317	-0.0105831	-0.00487596	0.00779373	129.988	-0.0176899
999.231	-0.00248657	-0.00221211	0.00685104	139.988	-0.0110553
1099.23	0.00465148	0.000951339	0.00593095	149.989	0.00368578
1199.23	-0.0105139	-0.00158002	0.00662985	160.276	0.00808738
1299.32	-0.0162316	-0.0033895	0.00651062	179.989	-0.00388878
1499.23	-0.0300657	-0.00794875	0.0051612	190.276	-0.0266619
1599.32	-0.0374591	-0.0130817	0.00416054	219.988	-0.0163127
				240.276	0.0135505
				260.278	0.026084
				299.988	0.0162465
				320.276	0.00800853
				340.277	0.018708
				360.277	0.0136417
				399.989	0.00872839
				420.277	0.0153641
				459.987	0.0125365
				479.989	-0.00190542
				500.277	0.00438524
				549.988	0.00776797
				599.988	-0.00251274
				649.989	-0.0188196
				700.277	-0.0362757
				799.988	-0.0133534
				849.988	0.00415501
				899.989	0.00490297
				950.277	-0.00825003
				1099.99	0.00591673
				1199.99	0.0345513
				1300.28	0.0359219
				1400.28	0.0228882
				1599.99	-0.0029122
				1699.99	-0.00554397
				1800.28	0.00596192
				1900.28	0.0172596

## Sheet: Figure 2d
Figure 2d
T-3Cz-An, toluene
Wavelength (nm)	0.4-1 ps	1-5 ps	5-10 ps	10-25 ps	25-50 ps	50-100 ps	100-250 ps	250-500 ps	500-1000 ps	1000-1850 ps
381.301	9.45e-06	-0.00013	-0.00014	-0.00018	-0.00017	-0.00017	-0.00019	-0.00019	-0.00021	-0.00021
383.562	-1e-06	-0.00013	-0.00015	-0.00018	-0.00015	-0.00016	-0.00019	-0.00019	-0.00021	-0.00022
385.822	-2.8e-05	-0.00013	-0.00018	-0.0002	-0.00016	-0.00018	-0.0002	-0.00019	-0.00022	-0.00025
388.082	-4.8e-05	-0.00015	-0.00022	-0.00024	-0.00019	-0.00021	-0.00022	-0.0002	-0.00023	-0.00026
390.342	-7.8e-05	-0.00015	-0.00022	-0.00022	-0.00019	-0.0002	-0.00021	-0.00019	-0.00022	-0.00022
392.603	-9.1e-05	-0.00016	-0.0002	-0.00019	-0.00016	-0.00016	-0.00017	-0.00018	-0.00017	-0.00015
394.863	-0.00011	-0.0001	-0.00011	-8.2e-05	-5.5e-05	-6.3e-05	-6.6e-05	-9e-05	-6.1e-05	-4.4e-05
397.123	-0.00015	-4.2e-05	2.34e-05	4.88e-05	5.33e-05	5.49e-05	6.13e-05	3.97e-05	7.8e-05	8.07e-05
399.384	-0.00018	2.23e-05	0.00016	0.000182	0.000189	0.000191	0.000212	0.000186	0.000223	0.000214
401.644	-0.00016	9.55e-05	0.00023	0.000255	0.000301	0.000287	0.000319	0.0003	0.000332	0.000327
403.904	-0.00012	0.000143	0.000261	0.000312	0.000341	0.000346	0.000372	0.000356	0.000405	0.000401
406.164	-7.8e-05	0.000188	0.00029	0.00033	0.000352	0.000367	0.00039	0.000375	0.000437	0.000445
408.425	-1.6e-05	0.000218	0.00028	0.000291	0.000302	0.000315	0.00033	0.000337	0.000386	0.000405
410.685	5.26e-05	0.00022	0.000238	0.00023	0.000224	0.000227	0.000241	0.000266	0.000304	0.000324
412.945	0.000129	0.000236	0.000182	0.000162	0.000153	0.000152	0.000162	0.000182	0.000229	0.000233
415.205	0.000206	0.000245	0.000144	0.000111	0.000111	9.54e-05	0.000101	0.000106	0.000161	0.000163
417.466	0.000309	0.000285	0.000123	6.91e-05	7.29e-05	4.29e-05	5.65e-05	3.51e-05	8.64e-05	9.75e-05
419.726	0.0004	0.000324	9.01e-05	1.41e-05	2.31e-06	-2.4e-05	-1.6e-05	-4.6e-05	1.99e-06	7.95e-06
421.986	0.000455	0.000333	1.22e-05	-9.5e-05	-0.00012	-0.00015	-0.00015	-0.00019	-0.00013	-0.00015
424.247	0.000485	0.000283	-0.00013	-0.00026	-0.00031	-0.00034	-0.00037	-0.0004	-0.00035	-0.0004
426.507	0.000478	0.000181	-0.00033	-0.00052	-0.00057	-0.00061	-0.00067	-0.0007	-0.00067	-0.00075
428.767	0.000479	5.55e-05	-0.00056	-0.00078	-0.00085	-0.0009	-0.00097	-0.00103	-0.00102	-0.00109
431.027	0.00044	-7.4e-05	-0.00077	-0.00101	-0.00109	-0.00115	-0.00124	-0.00132	-0.00134	-0.00137
433.288	0.000392	-0.00016	-0.00091	-0.00118	-0.00126	-0.00133	-0.0014	-0.00151	-0.00156	-0.00159
435.548	0.000351	-0.00022	-0.00098	-0.00127	-0.00134	-0.00141	-0.00149	-0.00162	-0.00167	-0.00173
437.808	0.000335	-0.00023	-0.00098	-0.00126	-0.00133	-0.0014	-0.00147	-0.00161	-0.00168	-0.00174
440.068	0.000331	-0.00023	-0.00091	-0.00116	-0.00123	-0.00129	-0.00139	-0.00151	-0.00158	-0.00165
442.329	0.000332	-0.0002	-0.0008	-0.00101	-0.00107	-0.00112	-0.00122	-0.00131	-0.00139	-0.00145
444.589	0.000329	-0.00017	-0.00069	-0.00087	-0.0009	-0.00093	-0.00102	-0.0011	-0.00119	-0.00123
446.849	0.000309	-0.00014	-0.00058	-0.00072	-0.00073	-0.00076	-0.00083	-0.00089	-0.00097	-0.00101
449.11	0.000265	-0.00013	-0.00048	-0.00057	-0.00058	-0.00061	-0.00065	-0.0007	-0.00076	-0.0008
451.37	0.00019	-0.00014	-0.00039	-0.00044	-0.00044	-0.00047	-0.00049	-0.00054	-0.00058	-0.00062
453.63	0.000115	-0.00017	-0.00033	-0.00035	-0.00034	-0.00036	-0.00037	-0.0004	-0.00045	-0.00048
455.89	4.64e-05	-0.00021	-0.00028	-0.00028	-0.00027	-0.00027	-0.00028	-0.00031	-0.00036	-0.00038
458.151	-3.8e-05	-0.00027	-0.00026	-0.00026	-0.00023	-0.00021	-0.00023	-0.00025	-0.00029	-0.0003
460.411	-0.00016	-0.00034	-0.00029	-0.00025	-0.00019	-0.00017	-0.00019	-0.00021	-0.00023	-0.00024
462.671	-0.0003	-0.00041	-0.00031	-0.00024	-0.00018	-0.00015	-0.00017	-0.00017	-0.00019	-0.00021
464.932	-0.00044	-0.00051	-0.00034	-0.00022	-0.00016	-0.00014	-0.00014	-0.00014	-0.00015	-0.00019
467.192	-0.00055	-0.00061	-0.00036	-0.00021	-0.00015	-0.00012	-0.00013	-0.00013	-0.00013	-0.00016
469.452	-0.00064	-0.00069	-0.00036	-0.00021	-0.00014	-0.00012	-0.00013	-0.00013	-0.00012	-0.00014
471.712	-0.00072	-0.00073	-0.00035	-0.00021	-0.00014	-0.00011	-0.00012	-0.00012	-0.00012	-0.00011
473.973	-0.00079	-0.00076	-0.00036	-0.00019	-0.00013	-0.00012	-0.00011	-0.0001	-0.0001	-8.5e-05
476.233	-0.00083	-0.00078	-0.00037	-0.00018	-0.00012	-0.00012	-0.00011	-8.8e-05	-8.5e-05	-6.3e-05
478.493	-0.00087	-0.00081	-0.00037	-0.00018	-0.00012	-0.00011	-0.00011	-7.7e-05	-7.5e-05	-5.4e-05
480.753	-0.00092	-0.00084	-0.00036	-0.00018	-0.00012	-0.00011	-0.0001	-6.9e-05	-6.9e-05	-4.8e-05
483.014	-0.00096	-0.00086	-0.00036	-0.00017	-0.00012	-9.9e-05	-9e-05	-5.9e-05	-6.7e-05	-4.5e-05
485.274	-0.00099	-0.00087	-0.00037	-0.00016	-0.00011	-8.3e-05	-7.7e-05	-5.4e-05	-5e-05	-3.6e-05
487.534	-0.00102	-0.00088	-0.00037	-0.00016	-0.00011	-8.3e-05	-7.8e-05	-5.7e-05	-5e-05	-3.8e-05
489.795	-0.00104	-0.00089	-0.00037	-0.00016	-0.00011	-8.8e-05	-8.3e-05	-6.1e-05	-5.9e-05	-4.2e-05
492.055	-0.00105	-0.0009	-0.00038	-0.00017	-0.00012	-9.8e-05	-8.8e-05	-6.8e-05	-6.5e-05	-5e-05
494.315	-0.00108	-0.00091	-0.00038	-0.00018	-0.00012	-0.0001	-9.6e-05	-6.7e-05	-5.3e-05	-5.2e-05
496.575	-0.0011	-0.00091	-0.00038	-0.00018	-0.00013	-0.0001	-0.0001	-7.2e-05	-4.5e-05	-5.5e-05
498.836	-0.00113	-0.00091	-0.00037	-0.00017	-0.00012	-0.0001	-0.0001	-7.7e-05	-5e-05	-5.8e-05
501.096	-0.00115	-0.00092	-0.00037	-0.00017	-0.00013	-0.00011	-0.00011	-8.7e-05	-6.3e-05	-6.7e-05
503.356	-0.00117	-0.00093	-0.00038	-0.00018	-0.00013	-0.00012	-0.00012	-9.7e-05	-7.8e-05	-8.6e-05
505.616	-0.00119	-0.00094	-0.00038	-0.00019	-0.00014	-0.00013	-0.00013	-0.00011	-9.2e-05	-9.4e-05
507.877	-0.0012	-0.00095	-0.00038	-0.0002	-0.00014	-0.00014	-0.00013	-0.00012	-0.00011	-9.7e-05
510.137	-0.00121	-0.00095	-0.00039	-0.00021	-0.00015	-0.00015	-0.00014	-0.00012	-0.00012	-0.0001
512.397	-0.00121	-0.00094	-0.00039	-0.0002	-0.00014	-0.00015	-0.00014	-0.00012	-0.00012	-0.00011
514.658	-0.00122	-0.00094	-0.00038	-0.0002	-0.00014	-0.00015	-0.00014	-0.00011	-0.00011	-0.00011
516.918	-0.00123	-0.00094	-0.00037	-0.00019	-0.00013	-0.00015	-0.00013	-0.0001	-0.00011	-0.0001
519.178	-0.00124	-0.00094	-0.00037	-0.00018	-0.00013	-0.00014	-0.00013	-0.00011	-0.00012	-9.7e-05
521.438	-0.00126	-0.00094	-0.00037	-0.00017	-0.00012	-0.00013	-0.00012	-0.0001	-0.0001	-8.9e-05
523.699	-0.00129	-0.00094	-0.00037	-0.00016	-0.00013	-0.00012	-0.00012	-0.00011	-9.1e-05	-8.7e-05
525.959	-0.00131	-0.00095	-0.00037	-0.00017	-0.00013	-0.00013	-0.00012	-0.00011	-8.4e-05	-8.9e-05
528.219	-0.00134	-0.00096	-0.00037	-0.00018	-0.00014	-0.00013	-0.00012	-0.00012	-9.1e-05	-9.6e-05
530.48	-0.00137	-0.00098	-0.00038	-0.00019	-0.00014	-0.00014	-0.00013	-0.00012	-0.0001	-0.0001
532.74	-0.0014	-0.001	-0.00039	-0.0002	-0.00014	-0.00015	-0.00013	-0.00013	-0.00011	-0.00011
535	-0.00144	-0.00102	-0.0004	-0.0002	-0.00014	-0.00015	-0.00014	-0.00013	-0.00011	-0.00012
537.26	-0.00147	-0.00103	-0.0004	-0.0002	-0.00014	-0.00015	-0.00013	-0.00012	-0.00011	-0.00013
539.521	-0.0015	-0.00104	-0.0004	-0.0002	-0.00013	-0.00014	-0.00013	-0.00012	-0.00011	-0.00014
541.781	-0.00153	-0.00106	-0.00041	-0.0002	-0.00014	-0.00015	-0.00014	-0.00013	-0.00012	-0.00014
544.041	-0.00156	-0.00108	-0.00043	-0.00021	-0.00015	-0.00016	-0.00016	-0.00014	-0.00013	-0.00015
546.301	-0.00161	-0.00111	-0.00044	-0.00022	-0.00016	-0.00017	-0.00017	-0.00016	-0.00014	-0.00016
548.562	-0.00167	-0.00114	-0.00045	-0.00023	-0.00018	-0.00018	-0.00018	-0.00016	-0.00015	-0.00017
550.822	-0.00172	-0.00116	-0.00046	-0.00025	-0.00019	-0.00018	-0.00018	-0.00017	-0.00015	-0.00017
553.082	-0.00176	-0.00118	-0.00047	-0.00026	-0.00019	-0.00018	-0.00018	-0.00017	-0.00015	-0.00017
555.342	-0.0018	-0.00121	-0.00048	-0.00026	-0.0002	-0.00018	-0.00018	-0.00018	-0.00016	-0.00018
557.603	-0.00183	-0.00123	-0.00049	-0.00026	-0.0002	-0.00018	-0.00018	-0.00018	-0.00017	-0.00018
559.863	-0.00187	-0.00124	-0.00049	-0.00026	-0.0002	-0.00019	-0.00019	-0.00019	-0.00017	-0.00018
562.123	-0.00191	-0.00125	-0.0005	-0.00027	-0.00019	-0.00018	-0.00019	-0.00018	-0.00017	-0.00018
564.384	-0.00195	-0.00127	-0.00051	-0.00027	-0.00019	-0.00019	-0.0002	-0.00018	-0.00017	-0.00019
566.644	-0.00199	-0.0013	-0.00052	-0.00026	-0.00019	-0.00018	-0.00021	-0.00018	-0.00017	-0.00019
568.904	-0.00203	-0.00135	-0.00053	-0.00027	-0.00018	-0.00019	-0.00021	-0.00019	-0.00017	-0.00019
571.164	-0.00209	-0.00139	-0.00055	-0.00028	-0.00019	-0.0002	-0.00021	-0.0002	-0.00018	-0.00018
573.425	-0.00216	-0.00142	-0.00057	-0.00029	-0.00019	-0.00021	-0.00021	-0.0002	-0.00019	-0.00019
575.685	-0.00223	-0.00146	-0.0006	-0.0003	-0.00019	-0.00022	-0.00021	-0.0002	-0.0002	-0.00019
577.945	-0.00229	-0.00152	-0.00061	-0.0003	-0.00019	-0.00021	-0.00021	-0.0002	-0.00021	-0.0002
580.206	-0.00237	-0.00157	-0.00063	-0.0003	-0.00021	-0.00022	-0.00021	-0.0002	-0.00021	-0.00021
582.466	-0.00245	-0.00162	-0.00066	-0.0003	-0.00021	-0.00022	-0.0002	-0.00019	-0.0002	-0.00022
584.726	-0.00252	-0.00168	-0.00069	-0.0003	-0.00022	-0.00022	-0.0002	-0.00019	-0.00021	-0.00021
586.986	-0.00259	-0.00173	-0.0007	-0.00032	-0.00021	-0.00021	-0.0002	-0.0002	-0.00021	-0.00021
589.247	-0.00264	-0.00177	-0.0007	-0.00033	-0.00022	-0.0002	-0.0002	-0.0002	-0.00021	-0.0002
591.507	-0.00271	-0.0018	-0.00071	-0.00033	-0.00022	-0.0002	-0.00021	-0.0002	-0.0002	-0.0002
593.767	-0.00276	-0.00183	-0.00073	-0.00034	-0.00022	-0.00021	-0.00022	-0.0002	-0.00021	-0.00021
596.027	-0.00281	-0.00188	-0.00076	-0.00035	-0.00023	-0.00023	-0.00022	-0.0002	-0.00022	-0.00022
598.288	-0.00287	-0.0019	-0.00078	-0.00038	-0.00024	-0.00025	-0.00023	-0.00022	-0.00021	-0.00021
600	-0.00295	-0.00185	-0.00078	-0.00043	-0.00031	-0.00029	-0.00026	-0.00022	-0.00019	-0.00012
600.926	-0.00287	-0.00186	-0.00077	-0.00042	-0.00031	-0.00027	-0.00025	-0.0002	-0.00017	-9e-05
601.852	-0.00291	-0.00191	-0.00077	-0.00041	-0.0003	-0.00027	-0.00023	-0.00018	-0.00015	-8.2e-05
602.778	-0.00295	-0.002	-0.00079	-0.00042	-0.00031	-0.00029	-0.00023	-0.00019	-0.00016	-0.0001
603.704	-0.00292	-0.00208	-0.00081	-0.00042	-0.00031	-0.00029	-0.00023	-0.00021	-0.00017	-0.00011
604.63	-0.00295	-0.00211	-0.0008	-0.0004	-0.00028	-0.00027	-0.00021	-0.0002	-0.00017	-0.0001
605.556	-0.00292	-0.00214	-0.0008	-0.0004	-0.00027	-0.00027	-0.00021	-0.00021	-0.00017	-9.9e-05
606.481	-0.00301	-0.00216	-0.00081	-0.0004	-0.00027	-0.00027	-0.00022	-0.00023	-0.00017	-0.00011
607.407	-0.00294	-0.00215	-0.00082	-0.00039	-0.00025	-0.00025	-0.00021	-0.00022	-0.00015	-0.0001
608.333	-0.00303	-0.00213	-0.00082	-0.00037	-0.00023	-0.00024	-0.0002	-0.0002	-0.00013	-8.8e-05
609.259	-0.003	-0.00212	-0.00082	-0.00037	-0.00022	-0.00023	-0.00019	-0.0002	-0.00011	-9e-05
610.185	-0.00301	-0.00212	-0.00083	-0.00036	-0.00021	-0.00021	-0.00017	-0.00019	-0.0001	-9.1e-05
611.111	-0.00299	-0.00211	-0.00081	-0.00034	-0.00021	-0.00018	-0.00014	-0.00017	-9.1e-05	-7.5e-05
612.037	-0.00298	-0.00211	-0.0008	-0.00032	-0.0002	-0.00016	-0.00012	-0.00017	-8.9e-05	-5.9e-05
612.963	-0.00297	-0.0021	-0.0008	-0.0003	-0.00017	-0.00012	-8.7e-05	-0.00016	-8e-05	-3.4e-05
613.889	-0.00296	-0.00209	-0.0008	-0.00028	-0.00014	-0.00011	-6.7e-05	-0.00014	-7.7e-05	-2.4e-05
614.815	-0.00296	-0.00209	-0.00079	-0.00028	-0.00015	-9.4e-05	-5.8e-05	-0.00014	-8.5e-05	-3.4e-05
615.741	-0.00296	-0.00209	-0.00078	-0.00028	-0.00014	-9.7e-05	-6.2e-05	-0.00014	-7.2e-05	-5e-05
616.667	-0.00295	-0.0021	-0.00079	-0.00028	-0.00014	-9.7e-05	-6.1e-05	-0.00013	-6.7e-05	-6.6e-05
617.593	-0.00294	-0.00212	-0.00079	-0.00028	-0.00014	-0.00011	-8.3e-05	-0.00012	-8.6e-05	-7.7e-05
618.519	-0.00293	-0.00212	-0.00078	-0.00028	-0.00015	-0.00011	-9.2e-05	-0.00011	-9e-05	-7.6e-05
619.444	-0.00291	-0.00211	-0.00077	-0.00028	-0.00013	-0.00012	-0.0001	-0.00011	-8.5e-05	-7.3e-05
620.37	-0.00288	-0.0021	-0.00077	-0.00028	-0.00013	-0.00013	-0.00011	-0.0001	-7.6e-05	-8.2e-05
621.296	-0.00284	-0.00208	-0.00076	-0.00028	-0.00012	-0.00013	-0.00011	-9.9e-05	-7.8e-05	-9.9e-05
622.222	-0.00281	-0.00205	-0.00076	-0.00028	-0.00012	-0.00013	-0.0001	-0.0001	-6.8e-05	-9.4e-05
623.148	-0.00277	-0.00203	-0.00076	-0.00029	-0.00012	-0.00014	-9.4e-05	-0.0001	-7.1e-05	-8.9e-05
624.074	-0.00275	-0.00202	-0.00076	-0.00028	-0.00012	-0.00014	-8.3e-05	-8.6e-05	-5.7e-05	-7.8e-05
625	-0.00273	-0.002	-0.00076	-0.00029	-0.00012	-0.00015	-7.3e-05	-7.7e-05	-4.2e-05	-5.7e-05
625.926	-0.0027	-0.00199	-0.00077	-0.0003	-0.00013	-0.00016	-7.2e-05	-8.4e-05	-4e-05	-3.5e-05
626.852	-0.00267	-0.00197	-0.00075	-0.00031	-0.00012	-0.00016	-8.1e-05	-8e-05	-5e-05	-3.3e-05
627.778	-0.00263	-0.00194	-0.00074	-0.0003	-0.00011	-0.00014	-7.3e-05	-6.2e-05	-4.8e-05	-2.9e-05
628.704	-0.00259	-0.00192	-0.00075	-0.00029	-0.00011	-0.00014	-7.3e-05	-6.8e-05	-6e-05	-3e-05
629.63	-0.00256	-0.00191	-0.00076	-0.00029	-0.00013	-0.00013	-8.1e-05	-8.7e-05	-6.9e-05	-4.5e-05
630.556	-0.00254	-0.00189	-0.00076	-0.00028	-0.00014	-0.00014	-8.7e-05	-8.5e-05	-7.1e-05	-5.7e-05
631.481	-0.00251	-0.00187	-0.00078	-0.00028	-0.00015	-0.00013	-9.8e-05	-8.3e-05	-9.3e-05	-7.1e-05
632.407	-0.00251	-0.00187	-0.0008	-0.00028	-0.00018	-0.00014	-0.00012	-9.2e-05	-0.00013	-9.3e-05
633.333	-0.0025	-0.00186	-0.00079	-0.00028	-0.0002	-0.00014	-0.00012	-0.0001	-0.00015	-0.00011
634.259	-0.00246	-0.00185	-0.00077	-0.00028	-0.00019	-0.00015	-0.00011	-0.00011	-0.00015	-0.00012
635.185	-0.00242	-0.00184	-0.00075	-0.00029	-0.00018	-0.00015	-0.00012	-0.0001	-0.00015	-0.00012
636.111	-0.00239	-0.00182	-0.00074	-0.00028	-0.00017	-0.00015	-0.00011	-0.00011	-0.00014	-0.00011
637.037	-0.00235	-0.00179	-0.00073	-0.00028	-0.00013	-0.00014	-9.6e-05	-0.00011	-0.00012	-9.4e-05
637.963	-0.00231	-0.00175	-0.00072	-0.00027	-0.0001	-0.00013	-9.7e-05	-0.00011	-9.9e-05	-8.9e-05
638.889	-0.00226	-0.00173	-0.00072	-0.00028	-0.0001	-0.00012	-9.9e-05	-0.0001	-7.9e-05	-8.3e-05
639.815	-0.00222	-0.00171	-0.00073	-0.00027	-9.7e-05	-0.00011	-8.7e-05	-9.5e-05	-7.8e-05	-7.4e-05
640.741	-0.00217	-0.00167	-0.00072	-0.00025	-9.3e-05	-8.5e-05	-7.5e-05	-9e-05	-5.8e-05	-8e-05
641.667	-0.00212	-0.00163	-0.00071	-0.00023	-9.9e-05	-7.2e-05	-6.4e-05	-8.1e-05	-2e-05	-7.7e-05
642.593	-0.00209	-0.0016	-0.0007	-0.00022	-0.00011	-7.3e-05	-6.3e-05	-7.9e-05	-2.3e-05	-6.3e-05
643.519	-0.00204	-0.00155	-0.00068	-0.0002	-0.0001	-7e-05	-6.2e-05	-6.5e-05	-3.7e-05	-5.3e-05
644.444	-0.00199	-0.00151	-0.00065	-0.00019	-9.6e-05	-7.4e-05	-5.9e-05	-5.4e-05	-5e-05	-6.5e-05
645.37	-0.00195	-0.00149	-0.00063	-0.00021	-8.6e-05	-9.3e-05	-6.7e-05	-4e-05	-5.9e-05	-5.2e-05
646.296	-0.00192	-0.00149	-0.00061	-0.00023	-9.3e-05	-0.0001	-8.5e-05	-4.4e-05	-8.5e-05	-3.8e-05
647.222	-0.00188	-0.00148	-0.00059	-0.00023	-9.3e-05	-0.0001	-8.9e-05	-4.1e-05	-0.00011	-4.3e-05
648.148	-0.00183	-0.00148	-0.00059	-0.00022	-9e-05	-9.9e-05	-9.7e-05	-5.1e-05	-0.00012	-6.5e-05
649.074	-0.00179	-0.00147	-0.00057	-0.00021	-8.3e-05	-0.0001	-0.0001	-6.2e-05	-0.00011	-7.3e-05
650	-0.00175	-0.00143	-0.00057	-0.00019	-8.4e-05	-0.00011	-9.4e-05	-7.6e-05	-0.00011	-9.2e-05
650.926	-0.00171	-0.00139	-0.00056	-0.00017	-7.7e-05	-0.00011	-0.0001	-9e-05	-0.0001	-0.00012
651.852	-0.00167	-0.00135	-0.00056	-0.00016	-7e-05	-0.0001	-9.5e-05	-9e-05	-8.6e-05	-0.00013
652.778	-0.00165	-0.0013	-0.00056	-0.00016	-7.5e-05	-8.7e-05	-8e-05	-7.7e-05	-5.6e-05	-0.00012
653.704	-0.00162	-0.00125	-0.00057	-0.00018	-8.1e-05	-8.8e-05	-6.8e-05	-6.1e-05	-3.6e-05	-0.00011
654.63	-0.00162	-0.00123	-0.00057	-0.00019	-7.7e-05	-0.0001	-6.1e-05	-5.5e-05	-3.9e-05	-0.00011
655.556	-0.00161	-0.00122	-0.00058	-0.00021	-7.5e-05	-9.9e-05	-6.3e-05	-6.4e-05	-5.9e-05	-9.9e-05
656.481	-0.00159	-0.00121	-0.00058	-0.00024	-7.4e-05	-0.0001	-7.4e-05	-7.9e-05	-6.7e-05	-0.00012
657.407	-0.00156	-0.0012	-0.00057	-0.00025	-7.1e-05	-0.00011	-7e-05	-7.6e-05	-8.5e-05	-0.00012
658.333	-0.00153	-0.00119	-0.00057	-0.00025	-6.4e-05	-0.00012	-6.5e-05	-9.1e-05	-0.00011	-0.00011
659.259	-0.0015	-0.00117	-0.00055	-0.00024	-5.9e-05	-0.00011	-7.7e-05	-9.4e-05	-0.00013	-0.0001
660.185	-0.00148	-0.00113	-0.00054	-0.00022	-4.8e-05	-0.0001	-6.9e-05	-9.7e-05	-0.00013	-9.5e-05
661.111	-0.00145	-0.00111	-0.00052	-0.00022	-4.6e-05	-9.9e-05	-6.5e-05	-0.00012	-0.00013	-8.4e-05
662.037	-0.00143	-0.00106	-0.0005	-0.00021	-4.6e-05	-9.9e-05	-6.9e-05	-0.00013	-0.00012	-6.6e-05
662.963	-0.00139	-0.00101	-0.00047	-0.00018	-3.3e-05	-8.5e-05	-6.2e-05	-0.00011	-0.0001	-5.7e-05
663.889	-0.00135	-0.00097	-0.00045	-0.00014	-3.9e-05	-8.4e-05	-5.6e-05	-9.9e-05	-8.5e-05	-7e-05
664.815	-0.0013	-0.00092	-0.00042	-0.0001	-3.6e-05	-6.4e-05	-3.3e-05	-7.6e-05	-5.9e-05	-7.3e-05
665.741	-0.00127	-0.00088	-0.00038	-7.8e-05	-2.2e-05	-4e-05	-1.7e-05	-3.9e-05	-3.1e-05	-6.3e-05
666.667	-0.00123	-0.00086	-0.00036	-6.5e-05	-9.3e-06	-3.3e-05	9.81e-07	-2e-05	-1.5e-05	-6.7e-05
667.593	-0.00121	-0.00086	-0.00035	-6.8e-05	-1.8e-05	-3.8e-05	-2.2e-05	-1.9e-05	-2.1e-05	-7.4e-05
668.519	-0.00118	-0.00085	-0.00034	-9.2e-05	-2.1e-05	-3.8e-05	-4.5e-05	-2.1e-05	-4.5e-05	-6.2e-05
669.444	-0.00118	-0.00085	-0.00033	-0.00012	-2.7e-05	-4.7e-05	-6.8e-05	-1.6e-05	-8.4e-05	-4.6e-05
670.37	-0.00117	-0.00085	-0.00034	-0.00015	-3e-05	-5.1e-05	-8.5e-05	-9.1e-06	-0.00011	-4.4e-05
671.296	-0.00114	-0.00084	-0.00033	-0.00016	-2.7e-05	-5.1e-05	-8.4e-05	-8.5e-06	-0.0001	-4.7e-05
672.222	-0.00112	-0.00083	-0.00033	-0.00016	-2.8e-05	-5e-05	-7.5e-05	-8.6e-06	-8.4e-05	-5.4e-05
673.148	-0.00109	-0.00083	-0.00031	-0.00015	-3.6e-05	-5.7e-05	-6.9e-05	-2.6e-05	-7.1e-05	-7.8e-05
674.074	-0.00106	-0.00081	-0.00029	-0.00015	-3e-05	-7.4e-05	-4.7e-05	-3.6e-05	-5.9e-05	-9.3e-05
675	-0.00105	-0.00077	-0.00027	-0.00012	-1.7e-05	-7.3e-05	-2.2e-05	-2.5e-05	-1.9e-05	-8.4e-05
675.926	-0.00103	-0.00076	-0.00025	-0.0001	-2e-05	-8.5e-05	-2.7e-06	-1.4e-05	-2.1e-05	-7e-05
676.852	-0.00101	-0.00071	-0.00024	-8.1e-05	-2.2e-05	-8.8e-05	8.02e-06	-1.5e-05	-2.2e-05	-6.4e-05
677.778	-0.001	-0.00068	-0.00021	-6.5e-05	-2.2e-05	-7.8e-05	2.99e-05	-2.4e-05	-1.8e-05	-5e-05
678.704	-0.00099	-0.00064	-0.00018	-5.6e-05	-3.3e-05	-5.2e-05	1.93e-05	-3.6e-05	-2.3e-05	-4.7e-05
679.63	-0.00099	-0.00063	-0.00018	-7.1e-05	-5.9e-05	-4e-05	1.06e-06	-6.5e-05	-3.8e-05	-7.4e-05
680.556	-0.00098	-0.00063	-0.0002	-8.5e-05	-8.3e-05	-4.9e-05	1.15e-06	-8.5e-05	-4.1e-05	-0.0001
681.481	-0.00098	-0.00063	-0.00022	-8.5e-05	-8.7e-05	-5.5e-05	-7.7e-08	-9.6e-05	-4.8e-05	-0.00013
682.407	-0.00099	-0.00064	-0.00023	-8.1e-05	-8.3e-05	-4.9e-05	7.29e-07	-9e-05	-4.9e-05	-0.00017
683.333	-0.00101	-0.00066	-0.00025	-7.6e-05	-9.1e-05	-8.3e-05	-1.1e-05	-9.5e-05	-6.8e-05	-0.00018
684.259	-0.00103	-0.00068	-0.00024	-0.0001	-9.7e-05	-0.00011	-2.6e-05	-9.7e-05	-7.2e-05	-0.00016
685.185	-0.00105	-0.00068	-0.00023	-0.00012	-9.9e-05	-0.00014	-4.3e-05	-9.4e-05	-9.3e-05	-0.00013
686.111	-0.00104	-0.00067	-0.00024	-0.00015	-9.7e-05	-0.00016	-6.8e-05	-0.00013	-0.00012	-0.00012
687.037	-0.00104	-0.00066	-0.00026	-0.00014	-9.4e-05	-0.00016	-8.1e-05	-0.00015	-0.00011	-0.00012
687.963	-0.00099	-0.00063	-0.00027	-0.00013	-7e-05	-0.00012	-7.3e-05	-0.00015	-0.0001	-0.00014
688.889	-0.00092	-0.00059	-0.00029	-0.00013	-4.3e-05	-7.9e-05	-6.9e-05	-0.00014	-9.2e-05	-0.00014
689.815	-0.00087	-0.00058	-0.0003	-0.00015	-2.7e-05	-5.8e-05	-5.4e-05	-0.00012	-9.3e-05	-0.00014
690.741	-0.00086	-0.00059	-0.00029	-0.00014	-3.9e-05	-4.9e-05	-5.9e-05	-0.00011	-0.00011	-0.00014
691.667	-0.00083	-0.00055	-0.00023	-0.00013	-5.5e-05	-3.7e-05	-6.3e-05	-8.5e-05	-0.0001	-0.00015
692.593	-0.0008	-0.00053	-0.00017	-0.0001	-5.9e-05	-5.1e-05	-4.6e-05	-7.4e-05	-0.00011	-0.00017
693.519	-0.00079	-0.00056	-0.00013	-9.6e-05	-4.8e-05	-6.5e-05	-1.9e-05	-7.6e-05	-0.00013	-0.00018
694.444	-0.00075	-0.00059	-6.9e-05	-8.3e-05	-2.9e-05	-7.2e-05	-5.2e-06	-4.3e-05	-0.00011	-0.00017
695.37	-0.00073	-0.00059	-3.4e-05	-7e-05	-2.2e-05	-7.5e-05	4.11e-06	6.24e-06	-0.00011	-0.00016
696.296	-0.00071	-0.00058	-4.4e-05	-6.1e-05	-2.6e-05	-8.7e-05	7.51e-07	1.18e-05	-8.3e-05	-0.00015
697.222	-0.00071	-0.00057	-5.7e-05	-4.5e-05	-3.2e-05	-9.4e-05	-3.1e-06	2.04e-05	-5.1e-05	-0.0001
698.148	-0.00071	-0.00054	-7.1e-05	-3.6e-05	-4.4e-05	-9.5e-05	-1.3e-05	2.47e-05	-5.1e-05	-0.0001
699.074	-0.00071	-0.00052	-0.0001	-2.9e-05	-5.9e-05	-7.9e-05	-1.3e-05	1.16e-05	-7.6e-05	-9.4e-05
700	-0.00073	-0.00049	-0.00012	-2.2e-05	-4.1e-05	-5.8e-05	1.54e-06	-2e-05	-7.4e-05	-8.7e-05
700.926	-0.00074	-0.00047	-0.00011	-4.1e-05	-3.1e-05	-5.8e-05	2.35e-05	-6e-05	-9.8e-05	-0.0001
701.852	-0.00073	-0.00048	-0.0001	-5.7e-05	-2.6e-05	-6.9e-05	1.06e-05	-0.00012	-0.00013	-0.00015
702.778	-0.00076	-0.00051	-0.0001	-7.5e-05	-3e-05	-0.00012	3.2e-06	-0.00016	-0.00015	-0.00018
703.704	-0.00079	-0.00052	-0.00012	-9.4e-05	-7.3e-05	-0.00011	-2e-05	-0.0002	-0.00017	-0.00022
704.63	-0.00081	-0.00052	-0.00016	-0.00012	-0.00011	-0.00014	-4.5e-05	-0.00024	-0.00022	-0.00029
705.556	-0.00081	-0.00051	-0.00018	-0.00014	-0.00012	-0.00014	-6.4e-05	-0.00025	-0.00024	-0.00034
706.481	-0.00078	-0.00051	-0.0002	-0.00013	-0.00012	-0.00013	-5.8e-05	-0.00022	-0.00024	-0.00034
707.407	-0.00075	-0.00051	-0.00021	-0.00012	-0.00011	-0.00012	-7.2e-05	-0.00022	-0.00021	-0.00029
708.333	-0.0007	-0.0005	-0.00021	-0.00013	-0.00012	-0.00012	-7e-05	-0.0002	-0.00018	-0.00024
709.259	-0.00067	-0.00051	-0.00022	-0.00013	-0.00013	-0.00011	-5.1e-05	-0.00019	-0.00018	-0.00015
710.185	-0.00065	-0.00051	-0.00023	-0.00014	-0.00011	-0.00013	-3.9e-05	-0.00018	-0.00018	-0.00011
711.111	-0.00065	-0.00046	-0.00022	-0.00016	-6.9e-05	-0.00012	-3.2e-05	-0.00016	-0.00018	-6.5e-05
712.037	-0.00064	-0.00047	-0.0002	-0.00018	-4e-05	-0.00011	-2.7e-05	-0.00013	-0.00019	-5.3e-05
712.963	-0.00061	-0.00044	-0.00017	-0.00017	-4.1e-06	-9.6e-05	-1.4e-05	-8.9e-05	-0.00018	-7.2e-06
713.889	-0.00057	-0.00038	-0.00011	-0.00013	2.39e-05	-7.7e-05	-1.3e-05	-5.8e-05	-0.00016	5.27e-06
714.815	-0.00056	-0.00033	-5.9e-05	-8.8e-05	5.93e-05	-5.3e-05	-1.8e-06	-1.9e-05	-0.00012	3.25e-05
715.741	-0.00054	-0.00032	-3.5e-05	-6e-05	8.35e-05	-3e-05	4.59e-05	-3.7e-06	-0.00012	9.34e-06
716.667	-0.00049	-0.00028	4.75e-06	-4.6e-05	9.56e-05	-2.1e-05	5.67e-05	1.71e-05	-0.00012	-4.9e-05
717.593	-0.00046	-0.00026	3.24e-05	-2.7e-05	6.86e-05	-6.2e-06	4.54e-05	3.39e-05	-0.00012	-8.8e-05
718.519	-0.00045	-0.00027	2.67e-05	-2.2e-05	4.74e-05	-2.1e-06	3.36e-05	4.95e-05	-0.00012	-8.8e-05
719.444	-0.00048	-0.00029	1.66e-05	5.56e-06	1.89e-05	-1.4e-05	2.14e-05	5.09e-05	-0.00013	-0.00012
720.37	-0.0005	-0.00025	1.7e-05	4.5e-05	-7e-06	-3e-05	1.1e-05	5.15e-05	-0.00011	-0.00013
721.296	-0.00053	-0.00027	-7e-08	5.95e-05	-3.2e-05	-5.5e-05	-2.5e-05	1.84e-05	-8.5e-05	-0.00013
722.222	-0.00056	-0.00028	-2.1e-05	6.17e-05	-3.2e-05	-7.3e-05	-2.1e-05	-1.5e-05	-7.4e-05	-0.00016
723.148	-0.00055	-0.00027	-3.9e-05	3.98e-05	-1.4e-05	-5.8e-05	1.11e-05	-7.2e-05	-3.3e-05	-0.0002
724.074	-0.00051	-0.00028	-5.5e-05	9.57e-06	-1.9e-05	-2.8e-05	5.8e-05	-6.3e-05	6.88e-06	-0.00025
725	-0.00051	-0.0003	-9e-05	-3.3e-05	-2.2e-05	-4.7e-05	1.55e-05	-9.5e-05	-6.5e-06	-0.00029
725.926	-0.00051	-0.00028	-0.00014	-7.6e-05	-4.9e-05	-8.9e-05	-2.2e-05	-0.00017	-5.8e-05	-0.00027
726.852	-0.00051	-0.00029	-0.00018	-0.00012	-9.8e-05	-0.00011	-4.9e-05	-0.00021	-0.00013	-0.00024
727.778	-0.0005	-0.00033	-0.00021	-0.00016	-0.00015	-0.00012	-4.2e-05	-0.0002	-0.00024	-0.00025
728.704	-0.00049	-0.00035	-0.00021	-0.00017	-0.00017	-0.0002	-8.3e-05	-0.00026	-0.00037	-0.00029
729.63	-0.0005	-0.00034	-0.00017	-0.00016	-0.00013	-0.00023	-8.7e-05	-0.00031	-0.00045	-0.00027
730.556	-0.00052	-0.00031	-0.00013	-0.00014	-0.00012	-0.00022	-7.2e-05	-0.00032	-0.00046	-0.00028
731.481	-0.0005	-0.00029	-6.7e-05	-7.5e-05	-9.4e-05	-0.00019	-3.5e-05	-0.00031	-0.00042	-0.00033
732.407	-0.00049	-0.00028	-9.4e-06	-2.1e-05	-4.5e-05	-0.00016	1.69e-06	-0.00025	-0.00036	-0.00037
733.333	-0.00049	-0.00027	5.09e-05	-1.8e-05	-6.4e-06	-0.0001	5.36e-05	-0.00018	-0.00028	-0.00034
734.259	-0.00047	-0.00027	8.53e-05	-1.5e-05	-8e-06	-2.7e-05	3.72e-05	-0.00015	-0.00019	-0.00031
735.185	-0.00042	-0.00025	0.00013	1.12e-05	1.47e-05	5.98e-05	6.11e-05	-0.00012	-8.5e-05	-0.00028
736.111	-0.00039	-0.00024	0.000131	1.39e-05	4.05e-05	7.83e-05	6.35e-05	-9.4e-05	-1.1e-06	-0.00022
737.037	-0.00035	-0.00026	0.000109	-1.8e-05	5.72e-05	9.12e-05	4.54e-05	-9.3e-05	6.66e-05	-0.00016
737.963	-0.00032	-0.00025	9.33e-05	9.57e-06	6.76e-05	9.14e-05	3.37e-05	-7.3e-06	7.28e-05	-0.00015
738.889	-0.00027	-0.00024	7.72e-05	3.9e-05	6.44e-05	7.81e-05	4.9e-05	4.88e-05	5.02e-05	-0.00012
739.815	-0.00027	-0.00026	1.52e-05	1.89e-05	1.62e-05	6.63e-05	7.59e-05	0.000104	-1.1e-05	-5.7e-05

## Sheet: Figure 2e
Figure 2e
T-3Cz-An, MeCN
Wavelength (nm)	0.4-1 ps	1-5 ps	5-10 ps	10-25 ps	25-50 ps	50-100 ps	100-250 ps	250-500 ps	500-1000 ps	1000-1850 ps
380.004	0.00122493	0.00112314	0.000776062	0.000692248	0.000410648	0.000191544	0.000144399	0.000149233	1.54768e-05	-5.75251e-05
380.82	0.00110655	0.00107434	0.000825407	0.000467381	0.000227315	0.000153757	6.53555e-05	0.000128905	1.32062e-05	-5.96545e-05
381.636	0.00105428	0.00100741	0.000797626	0.000439244	9.77215e-05	0.000135738	4.43602e-05	5.40426e-05	8.72433e-06	-4.12193e-05
382.453	0.000995953	0.000939703	0.000687243	0.00044092	0.000114082	0.000118063	-1.4565e-05	3.42852e-05	-2.11385e-05	-3.28019e-05
383.269	0.000887573	0.0008749	0.000545667	0.000386084	3.8093e-05	7.13454e-05	-7.23233e-06	-5.77613e-05	-2.65587e-05	-7.34281e-05
384.085	0.00088035	0.000893634	0.000593324	0.000416026	6.25452e-05	8.60937e-05	1.5934e-05	-5.62945e-05	-7.4525e-05	-1.4261e-05
384.901	0.000837213	0.000823987	0.000626275	0.000348164	0.000138067	0.000143061	-3.36467e-05	1.25321e-05	8.27276e-06	-4.14555e-05
385.717	0.000846697	0.000787349	0.000550162	0.000310523	0.000130852	-1.5008e-07	-7.08756e-05	-1.20198e-05	-8.63687e-06	-6.72362e-05
386.533	0.000812887	0.000715392	0.000551597	0.000353451	0.00010317	-4.59636e-05	-5.94592e-05	3.14459e-06	-8.35461e-05	-8.36697e-05
387.349	0.000796939	0.000745991	0.000562777	0.000343063	0.000137615	-7.26655e-07	-3.93718e-05	-2.10765e-05	-1.65581e-05	-3.38091e-06
388.165	0.000884862	0.000793674	0.000597787	0.00035594	0.000177333	0.000123216	3.90513e-05	1.65889e-05	5.61658e-05	2.66273e-05
388.981	0.000817654	0.000774369	0.000523671	0.000338711	0.000121928	6.71775e-05	-2.25295e-05	1.36316e-05	2.34842e-05	-4.68983e-05
389.796	0.000768366	0.00073948	0.000519375	0.000288339	6.87638e-05	7.35499e-05	-3.31457e-05	1.42269e-05	-5.82939e-05	-9.3122e-06
390.612	0.000813932	0.000759728	0.000546207	0.000337265	0.00013411	0.000108625	4.19817e-05	8.07526e-06	3.85424e-05	2.13369e-05
391.428	0.000813199	0.000735083	0.00054297	0.000293117	0.000136186	0.000120843	-7.73763e-06	-1.85541e-05	7.75256e-05	2.63997e-05
392.243	0.000747436	0.000674275	0.000533336	0.000289233	6.99151e-05	1.16359e-05	-4.10602e-05	-5.57276e-05	4.97833e-06	-3.69319e-05
393.059	0.00076526	0.000691673	0.00049935	0.000316192	5.50968e-05	1.20881e-05	8.31204e-06	-5.41082e-05	7.69157e-07	-3.72495e-05
393.874	0.000812065	0.000688008	0.000485556	0.000299192	4.53126e-05	-8.45154e-06	1.82856e-05	-1.18172e-05	-1.09295e-05	-2.75549e-05
394.69	0.000817844	0.000675061	0.000499779	0.000259114	7.20705e-05	-2.16986e-05	-1.97313e-06	-2.4474e-06	2.41301e-05	-1.57639e-05
395.505	0.000816276	0.000668505	0.00051539	0.000232995	5.60879e-05	2.83286e-05	3.15735e-06	2.91462e-05	9.21276e-06	-3.59769e-05
396.32	0.000795876	0.000705002	0.000464013	0.000207027	5.96312e-05	1.86874e-05	-2.51032e-05	-1.97151e-05	3.33951e-05	-2.52907e-05
397.136	0.000778894	0.000664054	0.000503277	0.00026386	0.000101384	-5.27368e-06	-1.50664e-05	-6.99989e-06	-7.50925e-07	-5.24834e-05
397.951	0.000859742	0.000695591	0.00050686	0.000225841	9.34138e-05	3.46106e-05	-3.61681e-05	-1.32175e-05	2.53165e-05	-4.6786e-05
398.766	0.000790923	0.000683031	0.000454903	0.000225302	4.69344e-05	-4.1668e-05	-9.50045e-05	-6.19057e-05	-3.59226e-05	-5.15292e-05
399.581	0.000769219	0.000671433	0.000405942	0.000135505	-1.45349e-05	-9.73313e-05	-9.08322e-05	-7.31507e-05	-7.54771e-05	-5.31662e-05
400.396	0.000762094	0.000650153	0.000439447	0.000202893	-3.78158e-05	-9.08582e-05	-6.00791e-05	-0.000121597	-6.85145e-05	-6.57595e-05
401.211	0.000764469	0.000658443	0.000466484	0.000220282	-1.83412e-05	-8.61793e-05	-0.000101135	-7.66763e-05	-7.26064e-05	-8.08154e-05
402.026	0.00083183	0.000700671	0.000538332	0.000191877	7.54477e-06	-7.13867e-05	-6.10178e-05	-7.5854e-05	-5.68721e-05	-4.8292e-05
402.841	0.000807199	0.000714462	0.000474903	0.00021439	2.28797e-05	-5.85679e-05	-7.33038e-05	-3.52536e-05	-1.77725e-05	-3.10822e-05
403.656	0.0007537	0.000711414	0.000443203	0.000227504	9.56152e-06	-3.51988e-05	-6.6702e-05	4.13261e-05	-5.96966e-05	-2.68286e-05
404.47	0.000784684	0.000697362	0.000452421	0.000168481	-1.84916e-05	-5.56706e-05	-9.71777e-05	-3.5985e-05	-7.63566e-05	-3.25227e-05
405.285	0.000804211	0.000714788	0.000467191	0.000245801	8.96033e-06	-1.42471e-05	-6.63254e-05	-6.68588e-05	-3.92988e-05	3.91154e-06
406.1	0.000854261	0.000738883	0.000553571	0.000301061	2.59846e-05	2.86468e-06	-5.17942e-06	-5.35474e-06	3.86139e-07	1.78248e-05
406.914	0.000841747	0.000745971	0.000557435	0.000246244	-4.22833e-06	2.23815e-07	-6.39372e-06	-5.97259e-06	-1.3269e-05	-2.04234e-06
407.729	0.000883557	0.000776622	0.000527847	0.000254612	4.97969e-05	1.21521e-05	-2.67197e-05	3.86773e-05	2.59068e-05	3.79571e-06
408.543	0.00087989	0.000751363	0.00054597	0.000243092	4.27873e-05	5.92275e-06	2.53951e-07	2.66833e-05	1.22206e-05	-4.56464e-06
409.358	0.000842142	0.000752213	0.000548289	0.000258889	3.9661e-05	-2.77791e-05	-1.39069e-05	-1.71382e-05	-1.75272e-05	-5.69718e-05
410.172	0.000841992	0.000739878	0.000507462	0.000289507	4.36622e-05	-5.97195e-05	-3.07132e-05	-1.15013e-05	1.2236e-05	-3.85802e-05
410.986	0.000843547	0.000704281	0.000464225	0.000200908	1.82269e-05	-5.51414e-05	-5.43421e-05	-2.55176e-05	-5.2976e-05	-4.88495e-05
411.8	0.000834574	0.000730592	0.000490215	0.000214077	-1.67862e-05	-6.30358e-05	-7.42832e-05	-6.96336e-06	-3.51483e-05	-2.08082e-05
412.615	0.000845699	0.000704132	0.000470581	0.000223509	-1.3428e-05	-6.08824e-05	-6.66516e-05	-3.14526e-05	-4.39227e-05	-3.05016e-05
413.429	0.000846548	0.000710521	0.00048981	0.000234774	3.6832e-06	-6.20954e-05	-4.24868e-05	-6.61548e-05	-3.38986e-05	-1.60972e-05
414.243	0.000801398	0.000715043	0.000481309	0.000262237	7.14443e-06	-5.3527e-05	-6.31308e-05	-3.02981e-05	-1.24101e-05	-7.04631e-06
415.057	0.00078507	0.000684801	0.000422357	0.000209846	-7.7205e-05	-5.90871e-05	-7.48397e-05	-2.10339e-05	-3.66948e-05	-1.54822e-05
415.871	0.000763006	0.000649561	0.000405623	0.000156058	-9.72874e-05	-9.44944e-05	-5.55829e-05	-1.94889e-05	-4.75671e-05	-2.71e-05
416.685	0.000784153	0.000628341	0.000401814	0.000127518	-8.6025e-05	-0.000105419	-5.34256e-05	-1.15221e-05	-2.99383e-05	-1.39125e-05
417.498	0.000769222	0.000597604	0.000381306	9.67888e-05	-0.000109949	-0.00014067	-6.01064e-05	-2.0345e-05	-3.20429e-05	-2.23568e-05
418.312	0.000747887	0.000598846	0.000355445	5.95174e-05	-0.000132516	-0.000144326	-8.5988e-05	-2.05366e-05	-4.13713e-05	-3.38026e-05
419.126	0.000675991	0.000553665	0.000293323	3.82319e-05	-0.00015476	-0.000175319	-9.84692e-05	-3.73282e-05	-8.72665e-05	-4.17947e-05
419.939	0.000662625	0.000531073	0.000286086	4.58357e-05	-0.000143077	-0.000172513	-7.71983e-05	-7.02194e-06	-3.00945e-05	-1.24184e-05
420.753	0.000646262	0.000501019	0.000259487	3.86693e-06	-0.000170515	-0.000169945	-7.12485e-05	-1.86605e-05	-3.33797e-05	-2.88419e-05
421.566	0.000603484	0.000482694	0.000242948	-1.23944e-05	-0.00019242	-0.000193564	-8.9877e-05	-1.82226e-05	-6.72398e-05	-2.3001e-05
422.38	0.000574174	0.000465031	0.000211869	-2.21496e-05	-0.000192373	-0.000192492	-0.000105299	-2.04163e-05	-6.77758e-05	-2.65619e-05
423.193	0.000563908	0.000449852	0.00021329	-4.62716e-05	-0.000191464	-0.000168277	-7.76329e-05	-1.14436e-05	-4.84083e-05	-2.85475e-05
424.007	0.000531378	0.000419141	0.000174031	-4.77731e-05	-0.000200757	-0.000192591	-9.27358e-05	-1.48688e-05	-6.21024e-05	-3.55628e-05
424.82	0.000518158	0.000412971	0.00016269	-3.78878e-05	-0.000202687	-0.000206845	-0.000108409	-2.05268e-05	-6.94441e-05	-2.78572e-05
425.633	0.000499464	0.000394735	0.00015514	-2.52713e-05	-0.000193355	-0.000184721	-8.07589e-05	-1.70293e-05	-5.19664e-05	-2.18603e-05
426.446	0.000456988	0.00038063	0.000161388	-3.41025e-05	-0.000167918	-0.000167849	-6.34053e-05	-5.00694e-06	-4.65105e-05	-3.00112e-05
427.259	0.000431715	0.000364425	0.000160045	-3.64411e-05	-0.000165887	-0.000174457	-6.38319e-05	1.14314e-05	-3.82945e-05	-2.39913e-05
428.072	0.000421394	0.000341932	0.000156258	-2.02317e-05	-0.000162306	-0.000163221	-7.94666e-05	4.70398e-07	-4.76455e-05	-2.55593e-05
428.885	0.000404022	0.000328754	0.000164863	-1.19796e-05	-0.000153578	-0.000147463	-6.68527e-05	-1.82672e-06	-5.89369e-05	-2.27112e-05
429.698	0.000389239	0.000328181	0.000181806	-2.20316e-06	-0.000128801	-0.000139755	-5.85577e-05	1.9932e-06	-5.30919e-05	-2.68911e-05
430.511	0.000379683	0.000330402	0.000178795	-1.21204e-06	-0.000105499	-0.000132011	-7.01451e-05	-4.88816e-06	-4.86411e-05	-2.81806e-05
431.324	0.00036689	0.000317522	0.000192498	8.88097e-06	-0.000102358	-0.00012151	-5.22278e-05	1.99548e-06	-6.33994e-05	-2.79627e-05
432.137	0.000365817	0.000311105	0.000200331	2.34403e-05	-9.40095e-05	-0.000115838	-3.76627e-05	6.63885e-06	-6.21693e-05	-3.04025e-05
432.949	0.00034937	0.000303041	0.00018334	3.18552e-05	-8.53342e-05	-0.00010947	-4.88559e-05	1.00428e-05	-5.96119e-05	-2.91844e-05
433.762	0.000342263	0.000292088	0.000182136	4.53581e-05	-6.60362e-05	-0.00010027	-4.39624e-05	6.08312e-06	-4.65975e-05	-2.38711e-05
434.574	0.000344191	0.000281422	0.000180449	4.81147e-05	-6.21416e-05	-9.40223e-05	-3.63343e-05	3.77156e-06	-6.20996e-05	-2.5669e-05
435.387	0.000330162	0.000275822	0.0001813	5.3366e-05	-5.58209e-05	-8.42712e-05	-2.05451e-05	6.27969e-06	-7.91494e-05	-2.74904e-05
436.199	0.000323417	0.000266862	0.000185203	6.63605e-05	-4.45272e-05	-8.15525e-05	-2.16567e-05	1.16426e-05	-7.34564e-05	-2.66619e-05
437.011	0.000309902	0.000248493	0.000167196	6.3294e-05	-3.70325e-05	-8.03743e-05	-2.45968e-05	-8.455e-08	-8.24766e-05	-2.81166e-05
437.824	0.000292401	0.000233049	0.000155922	6.0242e-05	-3.38903e-05	-7.1251e-05	-1.83976e-05	4.43774e-06	-8.45741e-05	-2.55431e-05
438.636	0.000282887	0.00023502	0.000167419	7.3951e-05	-1.15903e-05	-5.66381e-05	-2.98783e-06	1.38425e-05	-7.95445e-05	-1.75238e-05
439.448	0.000265352	0.000214218	0.000161717	7.35365e-05	-1.04725e-05	-6.29545e-05	-7.60278e-06	1.34001e-05	-7.07597e-05	-2.40472e-05
440.26	0.000248013	0.000203667	0.000133636	7.17634e-05	-1.22372e-05	-5.52034e-05	-1.24636e-05	1.82922e-05	-8.39928e-05	-1.60323e-05
441.072	0.000229739	0.00018818	0.000134257	6.02363e-05	-5.74095e-06	-4.81888e-05	2.04325e-06	1.32498e-05	-8.49918e-05	-1.47201e-05
441.884	0.000218873	0.000172783	0.000131055	5.71994e-05	3.08362e-06	-4.0267e-05	1.05645e-05	2.61651e-05	-6.05748e-05	-1.68907e-05
442.696	0.00020568	0.000153323	0.000122357	5.62814e-05	-3.1273e-06	-5.18535e-05	6.90909e-06	2.96222e-05	-6.56828e-05	-2.24498e-05
443.508	0.000165716	0.000131006	8.91411e-05	4.61484e-05	-9.45076e-06	-5.38505e-05	2.38633e-07	1.92733e-05	-7.48222e-05	-1.79089e-05
444.32	0.000140217	0.000105971	7.37575e-05	3.24224e-05	-1.09733e-05	-5.35369e-05	1.33153e-05	2.31402e-05	-8.23959e-05	-1.82171e-05
445.131	0.000142834	9.05363e-05	7.96067e-05	2.5612e-05	-6.95283e-06	-4.16154e-05	2.21505e-05	1.75549e-05	-6.0143e-05	-2.65583e-05
445.943	0.000120144	6.56263e-05	5.9212e-05	2.10449e-05	-2.68202e-06	-4.86593e-05	1.06813e-05	2.98537e-05	-4.55856e-05	-2.50024e-05
446.754	7.5513e-05	3.65221e-05	9.69409e-06	6.28119e-06	-1.9602e-05	-5.537e-05	9.45068e-06	3.42488e-05	-5.61697e-05	-2.03861e-05
447.566	4.97662e-05	9.50976e-06	1.93851e-06	-1.28936e-05	-2.5772e-05	-4.99173e-05	1.72277e-05	2.72234e-05	-7.42755e-05	-8.42927e-06
448.377	4.12428e-05	-3.01665e-06	6.14309e-06	-2.46263e-05	-2.3155e-05	-4.03051e-05	2.51491e-05	1.421e-05	-6.50407e-05	-2.02411e-05
449.189	2.44487e-05	-2.73976e-05	-1.98769e-05	-3.56709e-05	-1.43737e-05	-4.91169e-05	2.6575e-05	3.09068e-05	-3.33793e-05	-2.4319e-05
450	-3.01075e-05	-6.52165e-05	-6.21224e-05	-5.39603e-05	-2.5218e-05	-5.67291e-05	1.31003e-05	5.26144e-05	-4.3643e-05	-2.06138e-05
450.811	-7.48352e-05	-9.91001e-05	-9.76487e-05	-7.74693e-05	-4.8408e-05	-5.34454e-05	1.30541e-05	3.33903e-05	-5.70974e-05	-8.98326e-06
451.622	-7.52145e-05	-0.000124885	-0.000109798	-8.85392e-05	-5.11441e-05	-4.12643e-05	2.83659e-05	2.19539e-05	-7.12301e-05	-1.33575e-05
452.433	-7.61281e-05	-0.000146825	-0.000117634	-0.000106865	-3.2671e-05	-3.32459e-05	3.68797e-05	2.17402e-05	-3.56582e-05	-2.0842e-05
453.244	-0.000128727	-0.00018397	-0.000137206	-0.000123978	-2.95296e-05	-5.00792e-05	2.79151e-05	1.47641e-05	-3.82358e-05	-2.20627e-05
454.055	-0.000194461	-0.00023379	-0.000195629	-0.000137868	-5.91859e-05	-6.23657e-05	1.02838e-05	3.98755e-05	-5.12111e-05	-2.38421e-05
454.866	-0.000228451	-0.000267044	-0.000222956	-0.000153224	-8.77072e-05	-6.3337e-05	2.19622e-05	3.08109e-05	-6.24791e-05	-9.50589e-06
455.677	-0.000207568	-0.000289299	-0.000230801	-0.000170201	-7.37739e-05	-3.07534e-05	4.20613e-05	2.07116e-05	-5.67021e-05	-3.17465e-06
456.488	-0.000235292	-0.000312114	-0.000253965	-0.000183751	-5.19206e-05	-2.35935e-05	4.23119e-05	-3.35427e-07	-2.11106e-05	-1.46774e-05
457.299	-0.000287844	-0.000352846	-0.000275675	-0.000206589	-5.62955e-05	-3.91528e-05	4.34053e-05	1.11124e-05	-2.85086e-05	-9.42279e-06
458.109	-0.000364826	-0.000410337	-0.000319924	-0.00022559	-8.78198e-05	-5.99741e-05	1.74871e-05	2.69619e-05	-3.00944e-05	-2.27521e-05
458.92	-0.00040874	-0.00045236	-0.000361398	-0.000236439	-0.000119941	-6.48921e-05	2.06616e-05	3.41104e-05	-4.40415e-05	-5.36818e-06
459.73	-0.000396741	-0.000467724	-0.00037138	-0.000259238	-0.000119183	-4.52337e-05	3.98178e-05	3.39326e-05	-5.09962e-05	1.26888e-06
460.541	-0.000417924	-0.000491559	-0.00040352	-0.000268844	-9.3452e-05	-1.58686e-05	4.95549e-05	-6.9522e-06	-1.87494e-05	1.10456e-05
461.351	-0.000450474	-0.000544587	-0.000417246	-0.000281637	-7.99006e-05	-1.05212e-05	4.62302e-05	5.50332e-06	8.07006e-06	3.46366e-07
462.161	-0.000523032	-0.000593001	-0.000467394	-0.000304581	-9.64164e-05	-4.07372e-05	3.35431e-05	3.86549e-06	1.0477e-05	-1.10198e-05
462.971	-0.000601892	-0.00064404	-0.000499398	-0.000346317	-0.000147228	-6.86155e-05	6.1584e-07	2.08584e-05	-4.30823e-06	-1.81487e-05
463.782	-0.000634365	-0.000680602	-0.000548958	-0.00037443	-0.000167976	-8.4546e-05	1.22889e-05	3.33197e-05	-3.92509e-05	1.33465e-05
464.592	-0.00060779	-0.000686986	-0.000553798	-0.000370642	-0.000129606	-5.69003e-05	4.86338e-05	3.27782e-05	-7.64657e-06	1.41252e-05
465.402	-0.000621043	-0.000715911	-0.000565983	-0.000382925	-0.00011186	-3.75857e-05	6.27697e-05	2.41577e-05	3.66723e-05	1.76853e-05
466.212	-0.00064334	-0.000756624	-0.000586067	-0.00039471	-9.81653e-05	-1.95323e-06	5.89894e-05	3.42202e-05	1.63992e-05	-3.0584e-06
467.021	-0.000719921	-0.000794928	-0.00062724	-0.000416927	-0.000121652	-2.58958e-05	3.89204e-05	2.15137e-07	5.70134e-05	-1.47678e-05
467.831	-0.000810826	-0.000853174	-0.000656273	-0.000450052	-0.00017967	-6.4708e-05	-4.58853e-06	-1.24455e-05	2.531e-05	-2.31623e-05
468.641	-0.00082583	-0.000879601	-0.000686755	-0.000459885	-0.000198911	-8.34664e-05	-4.21479e-06	-2.66047e-06	-1.34144e-06	-9.08303e-06
469.451	-0.00078645	-0.000885104	-0.000719709	-0.000476273	-0.00017628	-8.59923e-05	2.94238e-05	3.89751e-05	-5.80626e-06	3.23941e-05
470.26	-0.00078906	-0.000895673	-0.000713073	-0.000482872	-0.00013664	-5.57319e-05	5.38531e-05	4.39106e-05	3.16631e-05	5.12299e-05
471.07	-0.00082186	-0.000936863	-0.000731539	-0.000488168	-0.0001421	-1.63081e-05	5.74165e-05	4.33709e-05	3.15801e-05	2.68151e-05
471.879	-0.000846547	-0.000972593	-0.000765029	-0.000531645	-0.000166921	-2.46035e-05	4.2356e-05	1.64141e-05	2.5206e-05	3.77507e-06
472.689	-0.000891702	-0.00102983	-0.000819305	-0.000547233	-0.00019643	-2.57506e-05	1.67412e-05	-2.54898e-05	2.14864e-05	-1.5989e-05
473.498	-0.000940307	-0.00104178	-0.000819449	-0.000555588	-0.000220477	-5.59325e-05	-5.39759e-06	-6.70662e-06	6.38521e-05	-1.51352e-05
474.307	-0.000917964	-0.00104688	-0.000821294	-0.000548044	-0.000221521	-8.97799e-05	9.67491e-06	-2.85321e-06	5.57249e-05	-9.85186e-06
475.116	-0.00095191	-0.00106498	-0.000860815	-0.000574093	-0.000230045	-0.000130601	2.52452e-05	6.72399e-06	2.36366e-05	7.2474e-06
475.925	-0.000952567	-0.00107174	-0.000846445	-0.000543665	-0.000202492	-0.00012241	2.06156e-05	3.41922e-05	5.66749e-06	1.10952e-05
476.734	-0.000958356	-0.00107959	-0.000848854	-0.000544341	-0.000183524	-8.89521e-05	3.04739e-05	5.53037e-05	1.71086e-05	5.43353e-06
477.543	-0.000983275	-0.00110025	-0.000874675	-0.000580053	-0.000201584	-6.32921e-05	6.46662e-05	7.67292e-06	7.37388e-06	1.39827e-05
478.352	-0.000969296	-0.00110364	-0.000865779	-0.000580023	-0.000192002	-2.91949e-05	7.4505e-05	1.78259e-05	5.68493e-05	4.1614e-05
479.161	-0.000970112	-0.00109691	-0.000869163	-0.000586911	-0.000201359	4.60285e-06	3.95824e-05	-7.40669e-06	8.56085e-05	6.71993e-05
479.97	-0.00100121	-0.00110628	-0.000926837	-0.000593302	-0.000240259	-5.12222e-05	-1.5624e-06	-1.6767e-05	7.41317e-05	2.25617e-05
480.778	-0.000985776	-0.00112267	-0.000933311	-0.000587943	-0.000283375	-8.00421e-05	-2.21329e-05	-2.10079e-05	8.40223e-05	1.87155e-05
481.587	-0.000961923	-0.00111702	-0.000864743	-0.000612423	-0.000249638	-8.32169e-05	5.64336e-06	8.86346e-06	5.0129e-05	3.97607e-05
482.395	-0.000937343	-0.00109498	-0.000918668	-0.000572593	-0.000272645	-8.32546e-05	-6.57877e-07	4.52866e-05	9.18714e-06	3.35034e-05
483.204	-0.000900161	-0.00107931	-0.000882023	-0.000518956	-0.000244889	-7.11446e-05	4.45567e-05	7.02407e-05	3.55621e-05	6.35386e-05
484.012	-0.000907323	-0.0010759	-0.000846543	-0.000562259	-0.000219099	-6.7877e-05	5.81977e-05	6.78887e-05	3.61029e-05	6.9205e-05
484.82	-0.000932305	-0.00110947	-0.000870766	-0.000585262	-0.000220946	-5.38815e-05	3.94347e-05	4.13586e-05	-5.61908e-06	3.19408e-05
485.629	-0.000924131	-0.00112452	-0.000880859	-0.000565025	-0.000199871	-5.05788e-05	3.39661e-05	2.4673e-05	3.10509e-05	4.57803e-05
486.437	-0.00096116	-0.0011185	-0.000895534	-0.00057738	-0.000213054	-5.87966e-05	3.12778e-05	2.15912e-05	2.5914e-05	4.35318e-05
487.245	-0.000928592	-0.00110246	-0.000880406	-0.000582366	-0.000232593	-5.54303e-05	2.45555e-05	1.00724e-05	5.55008e-05	3.58979e-05
488.053	-0.000903871	-0.00106864	-0.000867232	-0.000576436	-0.000225398	-4.83749e-05	1.18143e-05	1.34753e-05	7.37593e-05	4.43932e-05
488.861	-0.000862874	-0.0010315	-0.000864181	-0.000547289	-0.000222832	-4.91127e-05	1.85521e-05	7.3822e-06	4.94091e-05	3.86912e-05
489.669	-0.000780321	-0.00101085	-0.000824281	-0.000536458	-0.000222568	-4.14485e-05	2.02864e-06	8.34629e-06	6.52189e-05	5.15716e-05
490.476	-0.000747735	-0.000990756	-0.000809275	-0.000526824	-0.000239745	-4.1058e-05	9.61979e-06	3.09482e-05	6.46544e-05	3.02684e-05
491.284	-0.000724975	-0.000967859	-0.000811981	-0.000493722	-0.000242819	-7.92524e-05	1.41333e-05	8.94767e-06	3.22384e-05	2.15185e-05
492.092	-0.000715729	-0.0009583	-0.000779767	-0.000481462	-0.000221475	-7.60432e-05	8.32795e-06	1.48918e-05	2.52236e-05	2.98432e-05
492.899	-0.000730087	-0.000949764	-0.000765951	-0.000475455	-0.000205124	-7.85031e-05	3.25308e-06	2.46825e-05	1.9404e-05	3.23979e-05
493.707	-0.000759362	-0.000970401	-0.000784001	-0.000488953	-0.000202709	-8.09054e-05	5.28375e-06	2.49585e-05	2.27965e-05	2.19197e-05
494.514	-0.000767001	-0.0009832	-0.000797963	-0.000511463	-0.00019467	-9.27496e-05	-3.32805e-06	1.54431e-05	1.41533e-05	2.2149e-05
495.321	-0.000777699	-0.000990592	-0.000808657	-0.000534556	-0.00020007	-8.7459e-05	-3.98353e-06	1.83763e-06	1.1021e-05	9.83928e-06
496.129	-0.000770974	-0.000964017	-0.000791984	-0.000521561	-0.000210185	-8.72401e-05	-8.61415e-06	-6.07459e-06	1.82005e-05	1.6543e-06
496.936	-0.000755763	-0.000952774	-0.000785309	-0.000515654	-0.00021934	-8.54085e-05	-1.85183e-05	-1.17935e-05	2.08452e-05	-7.07027e-06
497.743	-0.000747978	-0.000943864	-0.000779117	-0.00051642	-0.000217073	-8.81274e-05	-1.34899e-05	-4.56187e-06	2.91972e-05	4.778e-06
498.55	-0.000742501	-0.000934786	-0.000785127	-0.000515959	-0.000223238	-9.10833e-05	-8.16738e-06	3.28075e-06	3.08244e-05	3.42783e-07
499.357	-0.000728112	-0.000931481	-0.000783254	-0.000514561	-0.000230164	-9.27836e-05	-2.08875e-05	-3.90809e-06	1.38277e-05	-1.56396e-05
500.164	-0.000715279	-0.000922148	-0.000777279	-0.000507888	-0.000226956	-0.000106605	-2.98343e-05	-2.24941e-05	3.08902e-06	-3.00137e-05
500.971	-0.00072229	-0.000914443	-0.00077447	-0.000503939	-0.000226339	-0.000106361	-3.00824e-05	-2.17423e-05	-9.19792e-06	-3.1707e-05
501.777	-0.000729683	-0.000911681	-0.00076838	-0.000499634	-0.00021673	-0.000103628	-8.72876e-06	-4.52679e-06	-9.87651e-06	-1.96565e-05
502.584	-0.000735606	-0.000926309	-0.000777093	-0.000506669	-0.000210269	-0.000106371	-2.40356e-06	7.10951e-06	-1.6732e-05	-1.8582e-05
503.39	-0.000749132	-0.000938712	-0.000785308	-0.000508102	-0.000209449	-0.000107035	-6.25304e-06	1.42187e-05	-2.01257e-05	-1.81042e-05
504.197	-0.00076336	-0.000950392	-0.000796938	-0.000509319	-0.000206575	-0.000105899	-3.81482e-06	2.38422e-05	-1.46077e-05	-2.8447e-06
505.003	-0.00078494	-0.00096642	-0.000802615	-0.000509764	-0.000201995	-9.81202e-05	-2.90903e-07	3.2848e-05	-3.30376e-06	1.39334e-05
505.81	-0.000799778	-0.000982164	-0.000816241	-0.000519401	-0.000202517	-9.31342e-05	-1.46141e-07	3.43375e-05	4.69964e-06	2.28227e-05
506.616	-0.000820865	-0.00100151	-0.000829432	-0.000530712	-0.000207886	-8.91999e-05	1.2198e-06	3.0698e-05	1.13592e-05	2.6719e-05
507.422	-0.000835627	-0.00101626	-0.000837258	-0.000537714	-0.00021116	-8.66935e-05	2.3197e-06	3.05596e-05	1.56203e-05	2.54076e-05
508.228	-0.000837197	-0.00102384	-0.000844629	-0.000538462	-0.000213326	-8.49909e-05	2.12012e-06	3.0936e-05	1.57857e-05	2.41475e-05
509.034	-0.000830472	-0.00101768	-0.000841374	-0.000534621	-0.000212335	-8.42768e-05	6.19856e-07	2.76699e-05	1.56618e-05	1.82991e-05
509.84	-0.000810239	-0.000997452	-0.000823713	-0.000522731	-0.000205126	-8.20541e-05	4.7869e-06	3.00867e-05	1.59859e-05	1.98301e-05
510.646	-0.000784091	-0.000964759	-0.000796485	-0.000500911	-0.000190074	-7.47744e-05	1.06075e-05	3.58458e-05	2.11964e-05	2.8558e-05
511.452	-0.000758746	-0.000929389	-0.00076663	-0.000475402	-0.000174979	-6.54813e-05	1.99074e-05	4.6923e-05	3.18979e-05	3.91465e-05
512.257	-0.000739169	-0.000907146	-0.000747356	-0.000458667	-0.000165948	-5.99413e-05	2.74537e-05	5.49393e-05	3.75143e-05	4.09479e-05
513.063	-0.000744697	-0.000910078	-0.000746197	-0.000460654	-0.000168348	-5.91053e-05	2.38911e-05	4.70214e-05	3.83972e-05	3.5302e-05
513.869	-0.000773562	-0.00094075	-0.00077132	-0.000481899	-0.000180754	-6.31876e-05	1.75152e-05	3.06391e-05	3.92256e-05	2.59056e-05
514.674	-0.000812753	-0.000984408	-0.00080964	-0.000512075	-0.000198515	-7.34944e-05	1.10724e-05	2.73176e-05	3.48854e-05	2.20403e-05
515.479	-0.000837044	-0.00101814	-0.000840124	-0.000531955	-0.000211955	-8.47595e-05	6.3218e-06	2.09404e-05	2.60809e-05	1.33123e-05
516.285	-0.000849763	-0.00103302	-0.00085834	-0.000538714	-0.000222135	-9.86827e-05	-7.74436e-07	8.4232e-06	1.30778e-05	2.45512e-06
517.09	-0.000859394	-0.00102728	-0.000862539	-0.000539893	-0.000228325	-0.000107788	-7.14718e-06	-8.20521e-06	-1.33758e-06	-1.12559e-05
517.895	-0.000868039	-0.00101752	-0.000857995	-0.000541076	-0.000228566	-0.000111391	-1.22999e-05	-1.85182e-05	-2.6385e-06	-1.68968e-05
518.7	-0.000869237	-0.00101526	-0.000855893	-0.000544445	-0.00023014	-0.000113261	-1.52847e-05	-2.17621e-05	3.09383e-06	-1.48827e-05
519.505	-0.000867928	-0.00101966	-0.00086205	-0.000549872	-0.000235707	-0.000114421	-1.59176e-05	-2.06638e-05	4.45569e-06	-1.56669e-05
520.31	-0.000881584	-0.00103272	-0.000874384	-0.000558465	-0.000244315	-0.000121772	-2.1504e-05	-2.35396e-05	-4.78482e-06	-2.66079e-05
521.115	-0.000899929	-0.00104352	-0.000891066	-0.000570611	-0.000256793	-0.000134775	-3.00573e-05	-3.34442e-05	-1.44534e-05	-4.09627e-05
521.92	-0.000921428	-0.00105065	-0.000910484	-0.00058093	-0.000269609	-0.000152749	-3.88145e-05	-5.3027e-05	-2.66037e-05	-6.26689e-05
522.724	-0.000922288	-0.00105243	-0.000931746	-0.000589603	-0.000272279	-0.000172884	-4.06631e-05	-7.95519e-05	-4.11616e-05	-8.09141e-05
523.529	-0.000964761	-0.00106937	-0.000960586	-0.000609056	-0.000290302	-0.00020738	-6.41337e-05	-0.000120862	-6.87449e-05	-0.00011624
524.333	-0.000959293	-0.00108667	-0.000992864	-0.000629184	-0.000321551	-0.000248241	-8.51794e-05	-0.000172745	-9.28741e-05	-0.000152959
525.138	-0.0009683	-0.00107431	-0.000991564	-0.000644582	-0.000302332	-0.000200076	-5.47862e-05	-0.000106041	-5.20115e-05	-7.9105e-05
526.44	-0.000909816	-0.00108556	-0.000954259	-0.000643406	-0.000255515	-9.23832e-05	-6.49832e-06	1.2387e-05	-4.00392e-06	2.32497e-05
528.083	-0.000946246	-0.0011162	-0.000953026	-0.000645262	-0.00025786	-9.42022e-05	1.49727e-05	3.88753e-05	2.14729e-05	3.21633e-05
529.726	-0.000979632	-0.00115044	-0.000991932	-0.00064438	-0.000272038	-0.000115344	-1.27424e-05	2.09243e-05	2.25605e-06	2.16571e-05
531.368	-0.000975109	-0.00114842	-0.00097808	-0.000643358	-0.000266691	-9.88488e-05	-5.94666e-06	1.8238e-05	1.07199e-05	4.61517e-05
533.011	-0.000979037	-0.00116002	-0.000977554	-0.000652137	-0.00027399	-7.50032e-05	4.2435e-07	2.52911e-05	1.05871e-05	4.55407e-05
534.653	-0.00098173	-0.00114954	-0.000990172	-0.000666819	-0.000255421	-8.745e-05	1.42506e-05	3.2394e-05	2.84445e-05	3.59442e-05
536.296	-0.000988692	-0.00114952	-0.000986427	-0.000645149	-0.000246556	-9.02392e-05	7.54618e-06	3.67768e-05	4.05746e-05	3.88387e-05
537.938	-0.00100937	-0.00116343	-0.00100241	-0.00065457	-0.000251162	-9.74393e-05	-1.54042e-06	3.27167e-05	3.33823e-05	3.60122e-05
539.58	-0.00104554	-0.00117588	-0.00101623	-0.000668106	-0.000268076	-0.000100189	-9.86057e-06	1.51699e-05	1.38966e-05	2.06267e-05
541.222	-0.00106013	-0.00117736	-0.00102532	-0.000667581	-0.000270767	-0.0001087	-6.60796e-06	4.98522e-06	1.28173e-05	1.50451e-05
542.864	-0.00107404	-0.0011935	-0.00103318	-0.00067789	-0.000276377	-0.000110208	-7.26029e-06	9.2095e-06	2.11962e-06	2.68101e-05
544.506	-0.00108412	-0.00119473	-0.001025	-0.000673592	-0.000265897	-9.16649e-05	5.69366e-06	1.93763e-05	1.91067e-05	3.80354e-05
546.147	-0.00111266	-0.00121434	-0.00103661	-0.000673126	-0.000278413	-9.87827e-05	-2.19017e-06	1.72307e-05	2.18802e-05	2.63058e-05
547.789	-0.00113202	-0.00122336	-0.00104722	-0.000681539	-0.000272503	-0.00011103	-5.58361e-06	1.67272e-05	1.48875e-05	2.44805e-05
549.431	-0.00114849	-0.00122382	-0.00104607	-0.000683133	-0.000262054	-0.000107393	-8.08518e-08	2.0868e-05	1.84805e-05	2.84173e-05
551.072	-0.00116694	-0.00123036	-0.00104214	-0.000683198	-0.000270597	-0.000100391	-3.37122e-06	1.85165e-05	1.75715e-05	2.83139e-05
552.713	-0.00119176	-0.00124079	-0.00104977	-0.000681687	-0.000272102	-0.000106138	-5.92729e-06	2.04026e-05	1.61147e-05	2.44205e-05
554.355	-0.00121646	-0.00125531	-0.00106375	-0.000684634	-0.00027492	-0.000102044	-4.85663e-06	2.46775e-05	1.41558e-05	2.65012e-05
555.996	-0.00122999	-0.0012687	-0.00106993	-0.000690451	-0.000275974	-9.6489e-05	-6.86135e-06	2.02117e-05	1.99631e-05	2.71622e-05
557.637	-0.0012569	-0.00128363	-0.00107462	-0.000699356	-0.000280354	-0.000102637	-9.63673e-06	2.10907e-05	1.81408e-05	2.38944e-05
559.278	-0.00127538	-0.00129739	-0.00108219	-0.000697455	-0.000280904	-0.00010746	-1.46661e-05	2.28207e-05	1.54225e-05	2.23367e-05
560.919	-0.00130316	-0.00130984	-0.00108675	-0.000705955	-0.000279745	-0.000103475	-8.40692e-06	1.95823e-05	1.48319e-05	2.38858e-05
562.56	-0.0013221	-0.00132367	-0.00109478	-0.000706739	-0.000279895	-0.000106321	-1.24754e-05	1.31295e-05	1.78742e-05	2.17487e-05
564.2	-0.0013472	-0.00134664	-0.00111168	-0.000714596	-0.000284454	-0.000109221	-1.47527e-05	1.36201e-05	1.79149e-05	2.30208e-05
565.841	-0.00137193	-0.00136671	-0.00111877	-0.000720933	-0.000289881	-0.000112221	-1.25296e-05	2.02324e-05	1.86935e-05	2.07873e-05
567.481	-0.00139969	-0.00139236	-0.00112307	-0.000731731	-0.00029157	-0.000106856	-1.37528e-05	2.0234e-05	2.07949e-05	1.67741e-05
569.122	-0.00142858	-0.00141719	-0.00113587	-0.000739152	-0.000299097	-0.00011216	-1.96562e-05	1.39137e-05	1.45585e-05	1.47944e-05
570.762	-0.00145517	-0.00143542	-0.00114884	-0.000752341	-0.00029786	-0.000116122	-1.58662e-05	1.11322e-05	1.51745e-05	1.75116e-05
572.402	-0.00148183	-0.00145387	-0.00116042	-0.000754118	-0.000301054	-0.000117247	-1.71159e-05	1.62117e-05	1.05088e-05	1.50843e-05
574.042	-0.00151367	-0.00147791	-0.00117458	-0.000764899	-0.000312007	-0.000121253	-1.74587e-05	1.28415e-05	1.09736e-05	1.39656e-05
575.682	-0.00154039	-0.00149763	-0.00119129	-0.000772963	-0.00031045	-0.000121647	-1.9787e-05	1.17966e-05	1.11019e-05	1.48288e-05
577.322	-0.0015674	-0.00150945	-0.00119814	-0.000783586	-0.000313399	-0.000121899	-2.10376e-05	1.75748e-05	1.41914e-05	1.78008e-05
578.962	-0.00159879	-0.00153239	-0.00120961	-0.000796453	-0.000319292	-0.000127474	-2.0073e-05	1.23178e-05	1.00191e-05	1.52954e-05
580.601	-0.00163573	-0.0015594	-0.00122965	-0.000806698	-0.000328015	-0.000133239	-2.71268e-05	8.09406e-06	6.32378e-06	1.10725e-05
582.241	-0.00166421	-0.00158052	-0.00124583	-0.000816375	-0.000326993	-0.000129996	-2.09782e-05	1.06859e-05	9.92965e-06	1.31135e-05
583.88	-0.00169724	-0.00159895	-0.00126068	-0.000833982	-0.000329272	-0.000128711	-1.97182e-05	1.38602e-05	9.42155e-06	1.22637e-05
585.52	-0.00173579	-0.00162637	-0.00127877	-0.00084533	-0.000338762	-0.00013456	-2.45276e-05	1.02481e-05	6.05772e-06	8.85044e-06
587.159	-0.00177252	-0.00165658	-0.00130032	-0.00085495	-0.000345849	-0.000140676	-3.02646e-05	1.02663e-05	7.23207e-06	8.09354e-06
588.798	-0.00180697	-0.0016764	-0.00131848	-0.000866433	-0.00034959	-0.000142879	-2.64901e-05	1.03622e-05	6.57374e-06	1.258e-05
590.437	-0.00184242	-0.0016999	-0.00133203	-0.000882213	-0.000356309	-0.000145598	-2.81939e-05	7.94168e-06	3.94611e-06	1.08538e-05
592.076	-0.00187938	-0.00172675	-0.00135034	-0.000896443	-0.000364882	-0.000152084	-3.23106e-05	7.10456e-06	2.53928e-06	6.53198e-06
593.715	-0.00191593	-0.00175394	-0.0013735	-0.000908039	-0.000368221	-0.00015428	-3.48001e-05	8.14643e-06	4.34806e-06	1.59571e-06
595.354	-0.0019501	-0.00177993	-0.00138744	-0.000919381	-0.000372554	-0.000151969	-3.31545e-05	5.3137e-06	4.97371e-06	2.23711e-06
596.992	-0.00198327	-0.00180331	-0.00141082	-0.000936261	-0.000380805	-0.000155523	-3.04444e-05	3.64775e-06	7.29206e-06	3.80949e-06
598.631	-0.00201633	-0.00182994	-0.00142734	-0.000947835	-0.000387517	-0.000157959	-3.11936e-05	4.0827e-06	8.5002e-06	3.91428e-06
600.269	-0.00203974	-0.00185271	-0.00144067	-0.000959358	-0.000393768	-0.000158385	-2.99194e-05	7.1432e-06	7.85097e-06	7.11053e-06
601.908	-0.0020688	-0.00187703	-0.00145579	-0.000968776	-0.000401698	-0.000158496	-2.62181e-05	6.67734e-06	1.02327e-05	6.90104e-06
603.546	-0.00209643	-0.00190435	-0.00146776	-0.000976727	-0.000403569	-0.000164407	-3.17413e-05	9.45833e-06	1.05239e-05	8.01986e-06
605.184	-0.00212729	-0.00192569	-0.00149375	-0.000999037	-0.000403821	-0.000165848	-3.33236e-05	5.36823e-06	6.62864e-06	5.8366e-06
606.822	-0.00216061	-0.00194918	-0.0015109	-0.00100895	-0.000407718	-0.000169929	-2.86054e-05	7.80084e-06	5.68278e-06	9.67209e-06
608.46	-0.00218458	-0.00196962	-0.0015245	-0.00101587	-0.000414092	-0.000164683	-2.84571e-05	7.04568e-06	7.17466e-06	1.05024e-05
610.098	-0.00219997	-0.00198444	-0.00153667	-0.00102363	-0.000417938	-0.000163744	-3.41415e-05	1.08299e-05	1.01859e-05	1.08568e-05
611.735	-0.00222429	-0.00200233	-0.00155145	-0.00103351	-0.000418827	-0.000161179	-3.0527e-05	1.09635e-05	9.91659e-06	1.16716e-05
613.373	-0.00224521	-0.00201746	-0.00155903	-0.00103921	-0.000423002	-0.000158057	-2.7472e-05	1.02909e-05	1.02244e-05	1.27798e-05
615.01	-0.00226802	-0.00203027	-0.00157009	-0.00104387	-0.000422148	-0.000166211	-2.79294e-05	1.10248e-05	9.3237e-06	8.60731e-06
616.648	-0.00228583	-0.00204164	-0.00157653	-0.00104628	-0.000420272	-0.000171334	-3.07516e-05	1.4474e-05	9.37842e-06	1.23823e-05
618.285	-0.00229914	-0.00205132	-0.00158003	-0.00104366	-0.000418807	-0.000164675	-2.57046e-05	7.94357e-06	1.21479e-05	1.21754e-05
619.922	-0.00231164	-0.0020601	-0.00158803	-0.00105144	-0.000424447	-0.000172225	-3.21873e-05	5.79486e-06	9.84271e-06	8.40223e-06
621.559	-0.00231466	-0.00206202	-0.00158816	-0.00105377	-0.000423678	-0.000170327	-3.23509e-05	1.1015e-05	1.21814e-05	1.20636e-05
623.196	-0.00232131	-0.00206456	-0.001588	-0.00105198	-0.000423023	-0.000168481	-3.19048e-05	9.8094e-06	9.84424e-06	1.12893e-05
624.833	-0.00232516	-0.00206452	-0.00158483	-0.00104889	-0.000423012	-0.00016934	-3.07729e-05	9.67903e-06	9.82546e-06	1.01492e-05
626.469	-0.00232123	-0.00205716	-0.0015797	-0.00104733	-0.000418399	-0.000165141	-2.88645e-05	1.08601e-05	1.07177e-05	1.40809e-05
628.106	-0.00231349	-0.00205192	-0.00157949	-0.00104391	-0.000416073	-0.000163639	-2.92551e-05	9.7926e-06	1.00943e-05	1.14939e-05
629.742	-0.00230945	-0.00204304	-0.00157018	-0.00103787	-0.000413595	-0.000162586	-2.75385e-05	8.52963e-06	7.87052e-06	1.17988e-05
631.379	-0.00230174	-0.00203089	-0.0015569	-0.00102881	-0.000416948	-0.000164437	-2.66788e-05	7.13955e-06	9.05149e-06	1.12968e-05
633.015	-0.00228953	-0.00201626	-0.00154428	-0.0010222	-0.000417848	-0.000168739	-3.05101e-05	7.90904e-06	7.4829e-06	1.12846e-05
634.651	-0.00227595	-0.00200173	-0.00152991	-0.00100907	-0.000403221	-0.000160861	-3.51507e-05	7.26501e-06	7.92069e-06	9.74952e-06
636.287	-0.0022604	-0.00198181	-0.00151017	-0.000996631	-0.000399123	-0.000154773	-2.774e-05	7.84018e-06	1.21513e-05	1.01223e-05
637.923	-0.00224408	-0.00196102	-0.00149998	-0.000986794	-0.000396419	-0.000154262	-2.8517e-05	5.98048e-06	1.24483e-05	8.18248e-06
639.559	-0.00222296	-0.0019457	-0.0014832	-0.000981698	-0.000392862	-0.000158849	-3.32186e-05	2.38229e-06	8.21449e-06	4.13095e-06
641.194	-0.0021987	-0.00192189	-0.00146509	-0.000966351	-0.000391821	-0.000153704	-2.90461e-05	2.91845e-06	7.68595e-06	7.78964e-06
642.83	-0.00217196	-0.00189044	-0.00143926	-0.000948818	-0.000388161	-0.000148955	-2.40817e-05	7.27538e-06	9.90845e-06	9.4218e-06
644.465	-0.00214249	-0.00185831	-0.00141501	-0.00093174	-0.000376394	-0.000146153	-2.61734e-05	8.50976e-06	1.02231e-05	1.04025e-05
646.101	-0.00211355	-0.00182589	-0.0013864	-0.000916776	-0.00036534	-0.000145328	-2.21181e-05	1.03625e-05	1.13934e-05	1.24958e-05
647.736	-0.00208135	-0.0017987	-0.00136266	-0.000892144	-0.000358903	-0.000146745	-2.31636e-05	7.73167e-06	9.78932e-06	9.27695e-06
649.371	-0.00205196	-0.0017638	-0.00133401	-0.000876867	-0.000353778	-0.00014471	-2.18573e-05	4.83056e-06	1.15678e-05	7.87335e-06
651.006	-0.00199511	-0.00171997	-0.00129966	-0.000853742	-0.000344655	-0.000140596	-2.53137e-05	-1.3939e-06	9.23235e-06	7.57472e-06
652.641	-0.00190421	-0.00164817	-0.00123603	-0.000814187	-0.000326239	-0.000132984	-2.92001e-05	-6.53969e-06	4.8155e-06	3.9229e-06
654.276	-0.00185168	-0.00160758	-0.00120627	-0.000791817	-0.00031438	-0.000132632	-2.97715e-05	-4.93947e-06	1.92411e-06	3.86043e-06
655.91	-0.00180965	-0.00157179	-0.00118477	-0.000780967	-0.000313914	-0.000137688	-3.09023e-05	-6.50202e-06	-2.88256e-06	2.82584e-07
657.545	-0.00177212	-0.00153252	-0.00115583	-0.000761577	-0.000308948	-0.000130337	-3.16809e-05	-6.11799e-06	6.2705e-07	2.61415e-06
659.179	-0.00172632	-0.00149368	-0.00112934	-0.000739576	-0.000302544	-0.000126796	-2.38971e-05	-5.54338e-06	3.71823e-06	3.92984e-06
660.813	-0.00168264	-0.00145504	-0.00109373	-0.000716593	-0.000292438	-0.000125616	-3.34809e-05	-6.6909e-06	-2.92188e-06	3.30779e-06
662.448	-0.00164041	-0.00141607	-0.00105867	-0.000694606	-0.000274514	-0.000116749	-2.86342e-05	-3.97845e-06	7.44091e-07	3.04938e-06
664.082	-0.00159673	-0.00138072	-0.00103284	-0.000675496	-0.000275812	-0.000114727	-2.96352e-05	-6.59951e-06	-3.67399e-06	3.11476e-06
665.716	-0.00155032	-0.00133985	-0.00100378	-0.000653137	-0.000272098	-0.000115095	-3.22493e-05	-9.83985e-06	-8.43346e-07	-4.03225e-07
667.349	-0.00150262	-0.00130016	-0.000966372	-0.000638556	-0.000259786	-0.000111262	-2.82353e-05	-1.0597e-05	-1.70571e-06	4.11259e-06
668.983	-0.00145897	-0.0012599	-0.000937668	-0.000620757	-0.000253785	-0.000106895	-2.50681e-05	-7.55206e-06	-2.00844e-06	4.3957e-06
670.617	-0.00141801	-0.00122269	-0.000909313	-0.000597993	-0.000249342	-9.98405e-05	-2.48095e-05	-1.20428e-05	-3.21084e-07	1.3017e-06
672.25	-0.00137674	-0.00119006	-0.000887328	-0.00057964	-0.000242976	-0.000102468	-2.94183e-05	-1.26518e-05	-4.14661e-06	1.06602e-06
673.883	-0.00133707	-0.00115117	-0.00086255	-0.000566575	-0.000230238	-0.000108447	-2.54041e-05	-1.17561e-05	-7.78832e-06	2.65236e-06
675.517	-0.00128998	-0.00111882	-0.000838875	-0.000549694	-0.000230244	-0.00010028	-2.7481e-05	-1.57935e-05	-8.65904e-06	1.13262e-06
677.15	-0.00124477	-0.00108589	-0.000811369	-0.000533021	-0.000223169	-9.24231e-05	-2.79701e-05	-1.10045e-05	-7.64975e-06	1.61984e-06
678.783	-0.00120432	-0.00105269	-0.000786614	-0.000517198	-0.000207634	-9.05768e-05	-2.37789e-05	-8.34918e-06	-4.75474e-06	5.10975e-06
680.415	-0.00116483	-0.00102121	-0.000761603	-0.000504391	-0.000200169	-8.48452e-05	-2.36561e-05	-8.1481e-06	-4.97372e-06	7.12824e-07
682.048	-0.00112445	-0.000993444	-0.000742911	-0.000484407	-0.000201828	-8.4477e-05	-2.56837e-05	-1.12422e-05	-8.34463e-06	3.35491e-07
683.681	-0.00108914	-0.000962596	-0.00071911	-0.000469515	-0.000192949	-8.49934e-05	-2.18081e-05	-9.56909e-06	-8.11979e-06	2.86668e-07
685.313	-0.0010504	-0.000926601	-0.000697089	-0.000459862	-0.000187838	-8.57621e-05	-1.97531e-05	-1.01669e-05	-6.33268e-06	9.07354e-07
686.946	-0.00100755	-0.000893066	-0.00067159	-0.000441981	-0.00018302	-7.92205e-05	-1.8821e-05	-1.43739e-05	-6.56536e-06	-9.63441e-07
688.578	-0.000967415	-0.000870069	-0.000648651	-0.000425733	-0.000179958	-7.8315e-05	-2.38464e-05	-1.52485e-05	-1.18629e-05	-2.58822e-06
690.21	-0.000938346	-0.000841666	-0.00062572	-0.000418486	-0.000173378	-7.73761e-05	-2.37806e-05	-1.33206e-05	-1.48327e-05	-2.48506e-06
691.842	-0.000900243	-0.000810006	-0.000601417	-0.000397495	-0.000167206	-7.91988e-05	-2.09198e-05	-1.35274e-05	-1.21782e-05	7.37507e-07
693.474	-0.000866137	-0.000783742	-0.000581707	-0.000386547	-0.000167767	-7.49011e-05	-2.05432e-05	-1.62601e-05	-1.2196e-05	-3.93556e-06
695.106	-0.000827018	-0.000758018	-0.000566796	-0.000378417	-0.000163034	-7.21868e-05	-2.23269e-05	-1.91587e-05	-9.51589e-06	-3.96937e-06
696.737	-0.000796379	-0.000734313	-0.00055096	-0.000368931	-0.000160024	-6.96658e-05	-2.24677e-05	-2.03996e-05	-8.92418e-06	-2.78716e-06
698.369	-0.00076483	-0.000710017	-0.000532495	-0.000349598	-0.000156471	-6.92151e-05	-2.20051e-05	-1.97959e-05	-1.06105e-05	-2.79566e-06
700	-0.000736977	-0.000686789	-0.000516827	-0.000344856	-0.000150597	-7.03564e-05	-2.17918e-05	-1.80678e-05	-1.09284e-05	-3.90497e-06
701.631	-0.000712024	-0.000671711	-0.000507313	-0.000337303	-0.000147624	-7.05847e-05	-2.07391e-05	-1.89581e-05	-1.3457e-05	-7.09174e-06
703.262	-0.000678377	-0.00064879	-0.000491829	-0.000326433	-0.000145699	-6.70858e-05	-1.80919e-05	-1.28823e-05	-9.20823e-06	-1.86506e-06
704.893	-0.000649331	-0.000621824	-0.000480473	-0.000317845	-0.000135613	-6.4012e-05	-1.85731e-05	-1.33795e-05	-6.6494e-06	-1.1603e-06
706.524	-0.000618872	-0.000601569	-0.000463178	-0.000299373	-0.000131063	-6.3402e-05	-1.53612e-05	-1.05162e-05	-6.63228e-06	-8.11801e-08
708.155	-0.000593	-0.00058519	-0.000451723	-0.000298737	-0.000126249	-6.05563e-05	-1.63948e-05	-1.00747e-05	-7.36206e-06	-3.42376e-06
709.785	-0.00057102	-0.00056904	-0.000441855	-0.000289977	-0.000129301	-6.11595e-05	-1.62654e-05	-9.46827e-06	-2.42763e-06	-2.56135e-06
711.416	-0.0005456	-0.000550581	-0.000433648	-0.000283504	-0.000123256	-6.14493e-05	-1.81781e-05	-1.1617e-05	-6.31317e-06	-4.60349e-06
713.046	-0.000513413	-0.000529101	-0.000418526	-0.000273505	-0.000115248	-5.52619e-05	-1.32851e-05	-6.27068e-06	-5.26874e-06	-6.74553e-07
714.676	-0.000488031	-0.000509094	-0.000405624	-0.00026667	-0.000113878	-4.83242e-05	-1.74573e-05	-6.47179e-06	-5.26038e-06	-3.74018e-07
716.306	-0.000461448	-0.000487875	-0.000398022	-0.000257276	-0.000114461	-5.37879e-05	-1.44395e-05	-8.86373e-06	-2.75416e-06	-1.15096e-06
717.936	-0.00043337	-0.00046978	-0.000385572	-0.000248937	-0.000106482	-5.13251e-05	-1.37685e-05	-6.60168e-06	-3.62272e-06	1.82893e-06
719.566	-0.00040485	-0.000453514	-0.000371751	-0.000240979	-0.000106533	-5.26655e-05	-1.53531e-05	-7.62148e-06	-3.56699e-06	8.24869e-07
721.196	-0.000381949	-0.000435532	-0.000361755	-0.000237921	-0.000101994	-4.89265e-05	-1.46628e-05	-1.47466e-05	-1.64654e-06	-2.65101e-06
722.825	-0.000358623	-0.000416908	-0.000350694	-0.000223421	-9.31894e-05	-4.56641e-05	-1.2623e-05	-9.30659e-06	-8.85745e-07	2.35391e-06
724.455	-0.000335445	-0.000403278	-0.000339672	-0.00021932	-9.59132e-05	-4.47919e-05	-1.32562e-05	-5.4022e-06	-5.49549e-06	2.3555e-06
726.084	-0.000311958	-0.000389786	-0.000327086	-0.000215709	-9.79823e-05	-4.58395e-05	-1.16376e-05	-5.89701e-06	-4.86402e-06	-1.31913e-06
727.713	-0.000291165	-0.000380322	-0.000319735	-0.000212419	-9.54642e-05	-4.30272e-05	-1.28361e-05	-1.05342e-05	-9.53077e-06	-2.49891e-06
729.342	-0.000266591	-0.000364186	-0.000309631	-0.000203624	-9.39496e-05	-4.04096e-05	-1.69846e-05	-1.18759e-05	-7.79636e-06	-9.37686e-07
730.971	-0.000244573	-0.000348127	-0.000291961	-0.000194171	-9.07713e-05	-3.6735e-05	-1.52047e-05	-9.53959e-06	-6.03368e-06	8.13757e-07
732.6	-0.000225069	-0.000335904	-0.000281176	-0.000189819	-8.5337e-05	-4.40059e-05	-1.7821e-05	-1.01834e-05	-6.15115e-06	-4.10071e-06
734.229	-0.000206875	-0.00032291	-0.000273932	-0.000186313	-8.64626e-05	-4.27176e-05	-1.42439e-05	-1.37243e-05	-1.2938e-05	-7.05321e-06
735.857	-0.000191625	-0.000310281	-0.000267711	-0.000180064	-8.60463e-05	-3.93725e-05	-1.51653e-05	-1.61969e-05	-1.28816e-05	-5.0596e-06
737.485	-0.000169331	-0.000301273	-0.000256059	-0.000176561	-8.73852e-05	-3.85622e-05	-1.15461e-05	-1.39266e-05	-9.79912e-06	-4.07039e-06
739.114	-0.000152306	-0.000288441	-0.000248569	-0.000170228	-8.11225e-05	-4.21716e-05	-1.27738e-05	-1.13211e-05	-7.67345e-06	-1.72366e-06

## Sheet: Figure 2f
Figure 2f
T-3Cz-An, kinetics
Time (toluene)	438 nm (toluene)	620 nm (toluene)	Time (MeCN)	635 nm (MeCN)
0.5	0.222805	-1	0.527856	-1
0.55	0.212564	-0.987666	0.577891	-0.993431
0.604727	0.202367	-0.973578	0.634053	-0.987052
0.7	0.189855	-0.96168	0.727996	-0.979435
0.8	0.177689	-0.940172	0.778031	-0.973127
0.854727	0.168176	-0.922416	0.834194	-0.966621
0.95	0.154382	-0.903527	0.928136	-0.958396
1.05	0.139992	-0.885678	0.978171	-0.952211
1.1	0.129988	-0.877081	1.03433	-0.946305
1.15473	0.118648	-0.867156	1.08437	-0.941743
1.25	0.0968281	-0.845207	1.17831	-0.933137
1.35	0.0614301	-0.83028	1.28451	-0.922709
1.45	0.020555	-0.815803	1.42849	-0.912969
1.6	-0.0282723	-0.790526	1.58472	-0.903745
1.75473	-0.0732377	-0.765299	1.6827	-0.895813
1.9	-0.0982132	-0.749337	1.78277	-0.888815
2.1	-0.11358	-0.719748	1.92675	-0.882369
2.2	-0.12911	-0.699372	2.02682	-0.875425
2.35473	-0.153499	-0.673062	2.18305	-0.86545
2.5	-0.180219	-0.644013	2.38319	-0.854203
2.7	-0.210635	-0.622362	2.62724	-0.842195
2.9	-0.24	-0.599981	2.98361	-0.826531
3.1	-0.26546	-0.576344	3.22766	-0.814646
3.2	-0.279978	-0.559823	3.4278	-0.803778
3.4	-0.296694	-0.538405	3.78418	-0.790273
3.6	-0.32282	-0.510627	3.98432	-0.781008
4.05473	-0.368717	-0.468014	4.18446	-0.774152
4.5	-0.40975	-0.435263	4.3846	-0.765713
5.1	-0.444648	-0.389626	4.58474	-0.756375
6.1	-0.494834	-0.326992	4.8267	-0.745745
6.85473	-0.547708	-0.278728	5.18307	-0.730884
7.6	-0.574459	-0.249376	5.68342	-0.713029
8.35473	-0.604314	-0.214093	6.18377	-0.694675
9.1	-0.631021	-0.18519	6.72803	-0.677393
10.1	-0.652061	-0.165129	7.22838	-0.657373
10.6344	-0.663107	-0.15307	8.18309	-0.633519
11.8547	-0.67618	-0.14046	8.68344	-0.615635
13.6	-0.713181	-0.136082	9.18379	-0.599158
14.8547	-0.721973	-0.106257	9.68414	-0.582403
16.6	-0.728381	-0.0899997	10.2284	-0.565012
17.8547	-0.7393	-0.0911803	11.1831	-0.541011
19.6	-0.746035	-0.0804986	12.1838	-0.515671
21.6344	-0.736555	-0.0821981	13.1845	-0.491244
23.8547	-0.735311	-0.069528	14.227	-0.466269
26.6	-0.749551	-0.0625144	16.1845	-0.434105
29.8547	-0.765579	-0.0518044	17.227	-0.413601
32.6	-0.760229	-0.040097	18.2277	-0.39883
35.6344	-0.752677	-0.0405182	19.2284	-0.378864
37.8547	-0.760916	-0.0505369	22.1846	-0.342547
40.6	-0.761097	-0.0495758	24.2278	-0.308276
42.6344	-0.761904	-0.0463128	28.1846	-0.265665
49.8547	-0.775274	-0.0451471	30.2278	-0.240207
55.6	-0.787538	-0.0469804	32.2271	-0.223319
60.6	-0.790585	-0.0476865	34.2285	-0.205358
70.6	-0.792481	-0.0454742	38.1833	-0.182765
79.8547	-0.809935	-0.0448173	40.1847	-0.166543
85.6	-0.819147	-0.0443018	42.184	-0.155161
94.8547	-0.817518	-0.041478	44.1833	-0.144192
100.6	-0.819754	-0.0339509	46.1847	-0.135345
107.634	-0.824957	-0.0264335	48.184	-0.126166
119.855	-0.833631	-0.0282913	50.1833	-0.116201
130.6	-0.840052	-0.0337118	55.1847	-0.102893
149.855	-0.841293	-0.0358277	60.1841	-0.0897862
160.6	-0.850253	-0.0361742	65.2273	-0.0771676
179.855	-0.863946	-0.0223342	75.1842	-0.0611953
190.6	-0.873752	-0.0190149	80.2274	-0.0514605
217.634	-0.891782	-0.0226841	90.1842	-0.0435918
239.855	-0.904294	-0.0370146	95.1836	-0.0389874
259.855	-0.912282	-0.0374694	100.227	-0.0346107
280.6	-0.917751	-0.0363419	110.184	-0.0287324
319.855	-0.920645	-0.0382653	120.184	-0.0219149
340.6	-0.922453	-0.0351988	130.183	-0.0186094
379.855	-0.923267	-0.0446338	140.184	-0.0138065
400.6	-0.923438	-0.0462287	150.185	-0.0123744
437.634	-0.928046	-0.0381925	160.227	-0.0108167
479.855	-0.947973	-0.0143082	180.185	-0.00596858
520.6	-0.954209	-0.0184039	190.227	-0.00426724
599.855	-0.941965	-0.0172378	220.184	-0.00223471
640.6	-0.950823	-0.0138056	240.227	8.07152e-06
719.855	-0.956598	-0.0233303	260.228	0.000533592
760.6	-0.963609	-0.0294256	280.228	0.0021113
847.634	-0.960676	-0.0290998	320.183	0.00222026
899.855	-0.961342	-0.0423688	340.184	0.00345546
950.6	-0.970196	-0.02987	360.184	0.00362296
1097.63	-0.975577	-0.00770048	380.227	0.00356335
1197.63	-0.961692	-0.0110763	400.228	0.00310801
1299.85	-0.994731	-0.0171721	440.183	0.00522758
1400.6	-1	-0.0217459	460.183	0.00478313
1599.85	-0.993959	-0.0263434	480.184	0.00488482
1700.6	-0.992612	-0.034515	500.228	0.00395246
			550.183	0.00597684
			600.183	0.0047508
			650.185	0.00249083
			700.184	0.00412875
			750.228	0.00474185
			850.183	0.00510911
			900.185	0.00402957
			950.228	0.00313268
			1000.23	0.00298785
			1100.18	0.00348093
			1200.18	0.00584965
			1300.23	0.00659576
			1400.23	0.00510106
			1600.18	0.00480065
			1700.18	0.00480156
			1800.23	0.00329582
			1900.23	0.0039425

## Sheet: Figure 3a
Figure 3a	Unnamed: 1	Unnamed: 2
An-T-3PCz
	Experiment	Simulation
B field (mT)	mw A (arb. u.)	mw A (arb. u.)
257.39	-0.031235	-3.5275e-17
257.89	-0.03541	-3.5275e-17
258.39	-0.03439	-4.4093e-17
258.89	0.16492	-7.9368e-17
259.39	0.1542	-6.173e-17
259.89	0.057899	-3.9684e-17
260.39	0.045698	-1.9842e-17
260.89	0.016294	-1.7637e-17
261.39	-0.045987	1.9842e-17
261.89	-0.10762	0
262.39	-0.089112	-3.5275e-17
262.89	-0.070132	-3.0865e-17
263.39	-0.033175	-5.0707e-17
263.89	-0.032938	-3.0865e-17
264.39	0.038774	-1.9842e-17
264.89	0.014995	-2.2047e-17
265.39	-0.021659	-5.2912e-17
265.89	-0.026813	-1.3228e-17
266.39	-0.022573	-5.2912e-17
266.89	-0.035893	-1.7637e-17
267.39	-0.033475	-5.9526e-17
267.89	-0.044744	-5.9526e-17
268.39	0.030601	-5.0707e-17
268.89	0.041994	-5.7321e-17
269.39	0.024961	-1.7637e-17
269.89	0.0031726	-3.5275e-17
270.39	-0.044996	-8.8186e-18
270.89	-0.065911	-1.5433e-17
271.39	-0.050519	-2.4251e-17
271.89	-0.0666	-1.9842e-17
272.39	-0.073974	-3.0865e-17
272.89	-0.024961	-2.6456e-17
273.39	0.00020338	-2.8661e-17
273.89	0.04288	-3.307e-17
274.39	0.016709	2.2047e-18
274.89	-0.046657	-7.0549e-17
275.39	0.030867	-3.5275e-17
275.89	0.055485	-1.5433e-17
276.39	0.030603	-5.2912e-17
276.89	-0.041602	-1.7637e-17
277.39	-0.065283	6.614e-18
277.89	0.023582	-1.7637e-17
278.39	0.017582	2.2047e-17
278.89	-0.028542	6.614e-18
279.39	0.026	0
279.89	0.065403	-2.4251e-17
280.39	0.015252	-2.2047e-17
280.89	-0.10483	-4.4093e-17
281.39	-0.13689	-3.5275e-17
281.89	-0.031903	-2.6456e-17
282.39	0.024143	2.6456e-17
282.89	0.0095624	3.5385e-15
283.39	-0.011255	1.3669e-13
283.89	-0.011086	4.109e-12
284.39	-0.031714	9.6887e-11
284.89	-0.035106	1.7953e-09
285.39	-0.060361	2.6196e-08
285.89	0.02201	3.017e-07
286.39	0.038969	2.7501e-06
286.89	-0.012648	1.9901e-05
287.39	-0.0081996	0.00011472
287.89	-0.016265	0.00052894
288.39	0.051913	0.0019596
288.89	0.11958	0.0058677
289.39	0.13002	0.014308
289.89	0.13068	0.028707
290.39	0.074361	0.048087
290.89	0.056807	0.068615
291.39	0.13177	0.085669
291.89	0.10066	0.096694
292.39	0.14216	0.10212
292.89	0.11035	0.104
293.39	0.11354	0.10421
293.89	0.13554	0.10383
294.39	0.13597	0.1033
294.89	0.1179	0.10273
295.39	0.11068	0.10216
295.89	0.080259	0.10158
296.39	0.10964	0.10101
296.89	0.17237	0.10043
297.39	0.19108	0.09985
297.89	0.21566	0.09927
298.39	0.16647	0.098692
298.89	0.17341	0.098115
299.39	0.19377	0.097536
299.89	0.15307	0.096953
300.39	0.14466	0.096366
300.89	0.15177	0.095775
301.39	0.088181	0.09518
301.89	0.060415	0.094585
302.39	0.076546	0.093991
302.89	0.16618	0.093399
303.39	0.16946	0.092808
303.89	0.098316	0.092214
304.39	0.121	0.091617
304.89	0.20187	0.091016
305.39	0.16966	0.090411
305.89	0.11077	0.089802
306.39	0.092315	0.08919
306.89	0.14914	0.088578
307.39	0.13286	0.087966
307.89	0.14728	0.087354
308.39	0.21769	0.086743
308.89	0.16387	0.086132
309.39	0.072093	0.085519
309.89	0.1011	0.084904
310.39	0.17818	0.084285
310.89	0.24561	0.083661
311.39	0.13543	0.083033
311.89	0.14138	0.082406
312.39	0.11495	0.081806
312.89	0.050567	0.081404
313.39	0.018399	0.081968
313.89	0.029815	0.086148
314.39	0.11625	0.10061
314.89	0.17457	0.13695
315.39	0.21493	0.20707
315.89	0.32757	0.3121
316.39	0.44998	0.43404
316.89	0.57304	0.54238
317.39	0.65803	0.6127
317.89	0.72966	0.63945
318.39	0.66813	0.63225
318.89	0.5127	0.60384
319.39	0.4091	0.56192
319.89	0.37417	0.50837
320.39	0.3598	0.44301
320.89	0.36006	0.36873
321.39	0.33659	0.29463
321.89	0.29004	0.23348
322.39	0.252	0.19418
322.89	0.26589	0.17621
323.39	0.34516	0.17171
323.89	0.32334	0.17214
324.39	0.24142	0.17254
324.89	0.20163	0.17149
325.39	0.20518	0.16921
325.89	0.24569	0.16618
326.39	0.26602	0.16277
326.89	0.24138	0.15917
327.39	0.20492	0.1555
327.89	0.086807	0.15183
328.39	0.047539	0.14819
328.89	0.085002	0.14459
329.39	0.12076	0.14105
329.89	0.066447	0.13757
330.39	0.026992	0.13416
330.89	0.096215	0.13082
331.39	0.12086	0.12756
331.89	0.12437	0.12436
332.39	0.11887	0.12122
332.89	0.078823	0.11814
333.39	0.048724	0.11512
333.89	0.010246	0.11215
334.39	0.0015188	0.10923
334.89	0.025705	0.10636
335.39	0.030038	0.10353
335.89	0.058635	0.10075
336.39	0.07215	0.098014
336.89	0.068441	0.095313
337.39	0.030079	0.092652
337.89	-0.032626	0.090031
338.39	-0.059541	0.087444
338.89	0.0348	0.084891
339.39	0.11122	0.08237
339.89	0.053033	0.079873
340.39	0.0036563	0.077394
340.89	-0.02359	0.074936
341.39	0.0050089	0.07251
341.89	0.085854	0.070158
342.39	0.095598	0.068095
342.89	0.1551	0.067059
343.39	0.1862	0.068865
343.89	0.19891	0.076488
344.39	0.25732	0.09237
344.89	0.26388	0.11477
345.39	0.28735	0.13537
345.89	0.58684	0.14363
346.39	0.93938	0.24647
346.89	1	0.98885
347.39	0.63964	0.77625
347.89	0.19238	0.10766
348.39	0.02892	0.056309
348.89	0.011076	0.069303
349.39	-0.038366	0.06767
349.89	-0.048096	0.044643
350.39	-0.013049	0.014522
350.89	0.04667	-0.0037551
351.39	0.091189	-0.0044757
351.89	0.075088	0.004253
352.39	0.077495	0.012442
352.89	0.10311	0.016126
353.39	0.092449	0.016205
353.89	0.12526	0.014587
354.39	0.14238	0.012411
354.89	0.13237	0.010096
355.39	0.041005	0.0077452
355.89	-0.015038	0.0053707
356.39	0.024264	0.0029744
356.89	0.10571	0.0005597
357.39	0.11697	-0.0018743
357.89	0.11984	-0.0043332
358.39	0.060076	-0.0068183
358.89	0.079283	-0.0093267
359.39	0.013437	-0.011859
359.89	0.018331	-0.014422
360.39	0.041734	-0.017018
360.89	0.072794	-0.019645
361.39	0.057962	-0.022307
361.89	0.051159	-0.025009
362.39	-0.001943	-0.02775
362.89	-0.014541	-0.030533
363.39	-0.027737	-0.033362
363.89	0.024647	-0.03624
364.39	0.0035398	-0.03916
364.89	-0.046773	-0.042118
365.39	-0.062493	-0.045112
365.89	-0.028982	-0.048138
366.39	-0.066697	-0.051188
366.89	-0.083868	-0.05425
367.39	-0.066385	-0.057305
367.89	-0.1022	-0.06031
368.39	-0.15074	-0.063197
368.89	-0.15871	-0.065848
369.39	-0.1169	-0.068057
369.89	-0.046506	-0.069491
370.39	-0.077974	-0.069827
370.89	-0.14933	-0.069378
371.39	-0.19682	-0.070445
371.89	-0.25892	-0.078539
372.39	-0.18131	-0.10128
372.89	-0.17619	-0.14374
373.39	-0.24531	-0.20346
373.89	-0.29183	-0.2708
374.39	-0.30634	-0.33494
374.89	-0.32902	-0.38965
375.39	-0.35603	-0.43379
375.89	-0.42159	-0.46761
376.39	-0.43141	-0.48835
376.89	-0.36415	-0.48805
377.39	-0.17638	-0.4562
377.89	-0.065	-0.38829
378.39	-0.025998	-0.29436
378.89	-0.079265	-0.1974
379.39	-0.041427	-0.12004
379.89	0.020976	-0.07182
380.39	-0.049827	-0.048372
380.89	-0.13382	-0.039637
381.39	-0.16611	-0.037375
381.89	-0.095969	-0.037273
382.39	-0.025042	-0.037725
382.89	-0.080962	-0.038284
383.39	-0.091211	-0.038856
383.89	-0.080734	-0.039427
384.39	-0.098345	-0.039994
384.89	-0.094688	-0.040558
385.39	-0.065533	-0.041116
385.89	-0.0097411	-0.041671
386.39	-0.045538	-0.042221
386.89	-0.029421	-0.042767
387.39	-0.065616	-0.043311
387.89	-0.13657	-0.043852
388.39	-0.10313	-0.044391
388.89	-0.074673	-0.04493
389.39	-0.020886	-0.045468
389.89	0.00060281	-0.046004
390.39	-0.043748	-0.046538
390.89	-0.02862	-0.047067
391.39	-0.060231	-0.047591
391.89	-0.058952	-0.04811
392.39	-0.058691	-0.048624
392.89	-0.059194	-0.049134
393.39	0.045712	-0.049642
393.89	0.064193	-0.05015
394.39	-0.035074	-0.050657
394.89	-0.088526	-0.051165
395.39	-0.071838	-0.051672
395.89	-0.060166	-0.052178
396.39	-0.071461	-0.05268
396.89	-0.050984	-0.053176
397.39	-0.067117	-0.053666
397.89	-0.094862	-0.054151
398.39	-0.034069	-0.054636
398.89	0.027097	-0.055124
399.39	0.016937	-0.055615
399.89	-0.030904	-0.056106
400.39	-0.032159	-0.056589
400.89	-0.034768	-0.057034
401.39	-0.082982	-0.057334
401.89	-0.06341	-0.057158
402.39	-0.01666	-0.055745
402.89	-0.020935	-0.051915
403.39	-0.10737	-0.044667
403.89	-0.12705	-0.034247
404.39	-0.044668	-0.02264
404.89	0.044547	-0.012563
405.39	3.2704e-05	-0.0057343
405.89	-0.046314	-0.0021214
406.39	-0.0046734	-0.00062936
406.89	0.038379	-0.00014861
407.39	-0.02364	-2.7774e-05
407.89	-0.070835	-4.0924e-06
408.39	-0.02996	-4.7396e-07
408.89	-0.0036237	-4.3052e-08
409.39	-0.0017174	-3.0621e-09
409.89	0.020168	-1.7032e-10
410.39	0.037081	-7.4014e-12
410.89	0.0077495	-2.5109e-13
411.39	-0.028602	-6.6473e-15
411.89	-0.038215	-1.8542e-16
412.39	-0.0077267	8.2279e-18
412.89	0.03199	3.9367e-17
413.39	0.046608	-2.4684e-17
413.89	-0.036249	1.9547e-17
414.39	-0.044302	1.1456e-17
414.89	-0.015897	4.2231e-17
415.39	0.020432	2.0865e-17
415.89	-0.01049	-5.4141e-17
416.39	0.0060199	-2.8729e-17
416.89	0.1215	-4.5464e-18
417.39	0.11145	7.4103e-18
417.89	0.035087	8.2279e-18
418.39	-0.045663	2.7184e-17
418.89	-0.083354	-2.3819e-17
419.39	-0.056263	3.1957e-17
419.89	-0.029205	9.1825e-18
420.39	-0.017636	3.0161e-17
420.89	0.026199	3.6957e-17
421.39	0.015518	5.0424e-17
421.89	0.030027	5.0764e-17
422.39	0.00089417	3.0388e-17
422.89	-0.035342	1.9278e-17
423.39	-0.059006	4.6295e-17
423.89	-0.012088	2.2393e-17
424.39	0.060061	4.9708e-17
424.89	0.058582	-3.1026e-18
425.39	0.031786	4.8651e-17
425.89	-0.012732	2.7888e-17
426.39	-0.047296	6.3687e-17
426.89	-0.068606	3.0274e-17
427.39	-0.0839	1.1092e-17
427.89	-0.011672	4.3616e-17
428.39	0.068923	1.4046e-17
428.89	0.01686	6.1867e-17
429.39	0.015817	2.8228e-17
429.89	0.011911	2.691e-17
430.39	-0.042968	1.3908e-17
430.89	-0.057286	3.9684e-17
431.39	-0.10201	-1.7911e-17
431.89	-0.072056	1.4046e-17
432.39	0.02144	3.0274e-17
432.89	0.043046	1.0728e-17
433.39	0.045438	2.1593e-17
433.89	0.038517	-4.5464e-18
434.39	-0.014194	3.0865e-17
434.89	0.0080482	-2.1593e-17
435.39	-0.033709	2.9547e-17
435.89	-0.075437	1.2363e-17
436.39	0.052021	1.4726e-17
436.89	0.21462	-2.9113e-18
437.39	0.050737	5.5275e-17

## Sheet: Figure 3b
Figure 3b	Unnamed: 1	Unnamed: 2
T-3Cz-An
	Experiment	Simulation
B field (mT)	mw A (arb. u.)	mw A (arb. u.)
282.35	-8.9681e-05	-3.8275e-17
282.85	-0.00035967	-2.5899e-17
283.35	-0.00085603	-2.6122e-17
283.85	-0.0011395	-2.6514e-17
284.35	-0.00095468	3.7943e-17
284.85	-0.00063069	8.295e-17
285.35	-0.00043651	-1.3688e-18
285.85	-0.00047701	7.6215e-17
286.35	-0.00062758	8.5047e-17
286.85	-0.00057877	9.2836e-17
287.35	-0.00043028	-6.6464e-17
287.85	-0.00044066	-1.2731e-17
288.35	-0.00049466	1.964e-17
288.85	-0.00035344	1.6896e-16
289.35	3.9082e-05	1.3251e-16
289.85	0.00061852	1.6581e-17
290.35	0.001092	6.7089e-17
290.85	0.0011336	7.7342e-17
291.35	0.00084489	9.0245e-17
291.85	0.00060502	1.0068e-14
292.35	0.00054167	2.7617e-12
292.85	0.00054998	4.2242e-10
293.35	0.00056971	3.5855e-08
293.85	0.00056867	1.6924e-06
294.35	0.0005479	4.4581e-05
294.85	0.00097365	0.00065977
295.35	0.0038168	0.005552
295.85	0.013909	0.027146
296.35	0.039083	0.080151
296.85	0.084374	0.15271
297.35	0.14275	0.20824
297.85	0.19707	0.2318
298.35	0.23467	0.23673
298.85	0.25549	0.23625
299.35	0.26622	0.23484
299.85	0.27193	0.2334
300.35	0.27454	0.23207
300.85	0.27521	0.23074
301.35	0.27496	0.22929
301.85	0.2741	0.22782
302.35	0.27254	0.22638
302.85	0.27082	0.22495
303.35	0.26952	0.22356
303.85	0.26803	0.22217
304.35	0.26588	0.22074
304.85	0.26373	0.21927
305.35	0.26153	0.21778
305.85	0.25838	0.2163
306.35	0.25435	0.21483
306.85	0.25079	0.21338
307.35	0.24832	0.21193
307.85	0.24582	0.21047
308.35	0.24278	0.20899
308.85	0.24008	0.20749
309.35	0.23791	0.20597
309.85	0.23562	0.20443
310.35	0.23329	0.20288
310.85	0.23135	0.20136
311.35	0.22952	0.19984
311.85	0.22697	0.19832
312.35	0.22363	0.1968
312.85	0.22045	0.19526
313.35	0.2183	0.19379
313.85	0.21703	0.19288
314.35	0.21671	0.19433
314.85	0.21966	0.20083
315.35	0.2297	0.21203
315.85	0.24789	0.22378
316.35	0.2692	0.23341
316.85	0.28636	0.24139
317.35	0.29652	0.24882
317.85	0.30227	0.25623
318.35	0.307	0.26374
318.85	0.31167	0.27147
319.35	0.31581	0.27953
319.84	0.31957	0.28792
320.34	0.32425	0.29669
320.84	0.33085	0.30594
321.34	0.33856	0.31574
321.84	0.34608	0.32617
322.34	0.35372	0.33738
322.84	0.36194	0.34947
323.34	0.37056	0.36259
323.84	0.38059	0.37694
324.34	0.393	0.39283
324.84	0.40718	0.41061
325.34	0.42226	0.43083
325.84	0.43834	0.45441
326.34	0.45783	0.4828
326.84	0.48491	0.51889
327.34	0.52326	0.56911
327.84	0.57557	0.64182
328.34	0.63836	0.72777
328.84	0.6904	0.77878
329.34	0.70104	0.75294
329.84	0.66319	0.67559
330.34	0.6015	0.59854
330.84	0.54232	0.54185
331.34	0.49477	0.50111
331.84	0.45725	0.46946
332.34	0.42616	0.44317
332.84	0.39963	0.42047
333.34	0.37743	0.40042
333.84	0.35842	0.38239
334.34	0.34004	0.36591
334.84	0.32139	0.35071
335.34	0.30433	0.33655
335.84	0.28996	0.32319
336.34	0.27738	0.31058
336.84	0.26564	0.29862
337.34	0.25432	0.28719
337.84	0.24337	0.27625
338.34	0.23276	0.26579
338.84	0.22311	0.25567
339.34	0.2164	0.24585
339.84	0.21302	0.23633
340.34	0.21032	0.22705
340.84	0.20637	0.21796
341.34	0.20083	0.20908
341.84	0.19337	0.2004
342.34	0.18387	0.19189
342.84	0.17316	0.18352
343.34	0.16265	0.17532
343.84	0.15362	0.16794
344.34	0.14999	0.16612
344.84	0.17123	0.187
345.34	0.26897	0.25477
345.84	0.491	0.37188
346.34	0.77441	0.60869
346.84	0.96626	0.99729
347.34	1	0.89273
347.84	0.91328	0.39046
348.34	0.74328	0.24626
348.84	0.52393	0.3088
349.34	0.31854	0.34681
349.84	0.18619	0.3276
350.34	0.12976	0.25231
350.84	0.10627	0.15322
351.34	0.0806	0.081041
351.84	0.048705	0.047795
352.34	0.020535	0.034098
352.84	0.00061436	0.02517
353.34	-0.013794	0.016772
353.84	-0.025181	0.0082813
354.34	-0.033303	-0.00040548
354.84	-0.038299	-0.0092983
355.34	-0.042374	-0.018421
355.84	-0.047779	-0.02782
356.34	-0.054973	-0.037505
356.84	-0.063196	-0.047486
357.34	-0.071809	-0.057816
357.84	-0.08069	-0.068547
358.34	-0.08967	-0.079752
358.84	-0.098569	-0.091531
359.33	-0.10786	-0.10398
359.83	-0.11852	-0.11726
360.33	-0.13135	-0.13152
360.83	-0.14619	-0.14689
361.33	-0.16182	-0.16366
361.83	-0.17751	-0.18226
362.33	-0.19378	-0.20325
362.83	-0.21168	-0.2277
363.33	-0.23244	-0.25739
363.83	-0.25741	-0.29582
364.33	-0.28879	-0.34937
364.83	-0.33035	-0.421
365.33	-0.38484	-0.49016
365.83	-0.44412	-0.5114
366.33	-0.48211	-0.46745
366.83	-0.47323	-0.39701
367.33	-0.42317	-0.3395
367.83	-0.36289	-0.30086
368.33	-0.31449	-0.27363
368.83	-0.28034	-0.25262
369.33	-0.25539	-0.23549
369.83	-0.23565	-0.22101
370.33	-0.21959	-0.20854
370.83	-0.2067	-0.19767
371.33	-0.19615	-0.18803
371.83	-0.18731	-0.1794
372.33	-0.1792	-0.17164
372.83	-0.17096	-0.1646
373.33	-0.16303	-0.15814
373.83	-0.1562	-0.15223
374.33	-0.15052	-0.14683
374.83	-0.14567	-0.14184
375.33	-0.14139	-0.13724
375.83	-0.13722	-0.13301
376.33	-0.13288	-0.12906
376.83	-0.12882	-0.12537
377.33	-0.12531	-0.12195
377.83	-0.12167	-0.11873
378.33	-0.11694	-0.11539
378.83	-0.1107	-0.11116
379.33	-0.10356	-0.10562
379.83	-0.097724	-0.10024
380.33	-0.095906	-0.097401
380.83	-0.098155	-0.097385
381.33	-0.10196	-0.098708
381.83	-0.10551	-0.10034
382.33	-0.10863	-0.10203
382.83	-0.11144	-0.10369
383.33	-0.11407	-0.10533
383.83	-0.11648	-0.10697
384.33	-0.11836	-0.10858
384.83	-0.11986	-0.11016
385.33	-0.12157	-0.11175
385.83	-0.12339	-0.11333
386.33	-0.12491	-0.11493
386.83	-0.12631	-0.11653
387.33	-0.12798	-0.11812
387.83	-0.12981	-0.1197
388.33	-0.13156	-0.12125
388.83	-0.13327	-0.12276
389.33	-0.135	-0.12424
389.83	-0.13681	-0.12573
390.33	-0.13865	-0.12723
390.83	-0.14036	-0.12876
391.33	-0.1421	-0.1303
391.83	-0.14399	-0.13183
392.33	-0.14592	-0.13333
392.83	-0.148	-0.13478
393.33	-0.15022	-0.13621
393.83	-0.15231	-0.13764
394.33	-0.15434	-0.13914
394.83	-0.15662	-0.14065
395.33	-0.15906	-0.14207
395.83	-0.16115	-0.14335
396.33	-0.16235	-0.14378
396.83	-0.16114	-0.13978
397.33	-0.1534	-0.12295
397.83	-0.13375	-0.087447
398.33	-0.10092	-0.044555
398.83	-0.062409	-0.014753
399.32	-0.030114	-0.0029727
399.82	-0.010591	-0.00035005
400.32	-0.0022288	-2.3527e-05
400.82	-1.3877e-05	-8.9043e-07
401.32	0.00012319	-1.8833e-08
401.82	0.00029972	-2.2166e-10
402.32	0.00075559	-1.4484e-12
402.82	0.00083451	-5.3328e-15
403.32	0.00040772	1.1486e-18
403.82	2.4544e-05	4.1724e-17
404.32	0.000199	2.6027e-17
404.82	0.00067771	8.1089e-18
405.32	0.00075351	-1.3892e-16
405.82	0.00033295	-4.4453e-17
406.32	2.2467e-05	4.3881e-17
406.82	0.00029765	-1.2122e-17
407.32	0.00081062	1.0086e-17
407.82	0.00094458	-2.3066e-17
408.32	0.00063305	-1.0607e-16
408.82	0.00022184	-2.0561e-17
409.32	0.00014604	2.7145e-17
409.82	0.00049495	-2.1995e-17
410.32	0.00075351	3.1871e-17
410.82	0.00068913	-2.0323e-17
411.32	0.00064655	-5.7843e-17
411.82	0.00061644	-5.1504e-18
412.32	0.000199	-9.3339e-17

[truncated: 38 more sheets: Figure 3c, Figure 3d, Figure 3e, Figure 3f, Figure S11, Figure S12, Figure S13, Figure S14, Figure S15, Figure S16, FIgure S17, Figure S18, Figure S19, Figure S20, Figure S21, Figure S22, Figure S23, Figure S24, Figure S25, Figure S26 …]
